# Supplementary material for: Evolution of Social Insect Polyphenism Facilitated by the Sex Differentiation Cascade
Source: PLoS Genet. 2016 Mar 31;12(3):e1005952. doi: 10.1371/journal.pgen.1005952 (PMC4816456; doi:10.1371/journal.pgen.1005952)
Supplement: S1 Data — (ZIP) [file pgen.1005952.s017.zip]

Archive with 10 entries (7 files):
- qPCRdata_dsx/
- qPCRdata_dsx/qPCR_data_dsx_DM_domain.xlsx
- __MACOSX/
- __MACOSX/qPCRdata_dsx/
- __MACOSX/qPCRdata_dsx/._qPCR_data_dsx_DM_domain.xlsx
- qPCRdata_dsx/qPCR_data_dsx_gynandros.xlsx
- __MACOSX/qPCRdata_dsx/._qPCR_data_dsx_gynandros.xlsx
- qPCRdata_dsx/qPCR_data_dsx_sex_specific_isoforms.xlsx
- __MACOSX/qPCRdata_dsx/._qPCR_data_dsx_sex_specific_isoforms.xlsx
- __MACOSX/._qPCRdata_dsx
