# Supplementary material for: Evolution of Social Insect Polyphenism Facilitated by the Sex Differentiation Cascade
Source: PLoS Genet. 2016 Mar 31;12(3):e1005952. doi: 10.1371/journal.pgen.1005952 (PMC4816456; doi:10.1371/journal.pgen.1005952)
Supplement: S1 Data — (ZIP) [file pgen.1005952.s017.zip › qPCRdata_dsx/qPCR_data_dsx_DM_domain.xlsx]

## Sheet: raw_data
plate	Well	Fluor	Target	Content	Sample	Cq
1	A01	SYBR	f4r1	Unkn	Ea1	26.0983
1	A02	SYBR	f4r1	Unkn	Ea1	25.4361
1	A03	SYBR	f4r1	Unkn	Ea1	25.7557
1	A04	SYBR	RPS2	Unkn	Ea1	30.7895
1	A05	SYBR	RPS2	Unkn	Ea1	28.4041
1	A06	SYBR	RPS2	Unkn	Ea1	28.9588
1	A07	SYBR	RPL32	Unkn	Ea1	20.9064
1	A08	SYBR	RPL32	Unkn	Ea1	20.7235
1	A09	SYBR	RPL32	Unkn	Ea1	20.6225
1	A10	SYBR	f4r1	Unkn	Wa1	30.2214
1	A11	SYBR	f4r1	Unkn	Wa1	29.2334
1	A12	SYBR	f4r1	Unkn	Wa1	29.6829
1	B01	SYBR	f4r1	Unkn	Ea2	28.8347
1	B02	SYBR	f4r1	Unkn	Ea2	28.2
1	B03	SYBR	f4r1	Unkn	Ea2	28.0509
1	B04	SYBR	RPS2	Unkn	Ea2	31.6972
1	B05	SYBR	RPS2	Unkn	Ea2	32.195
1	B06	SYBR	RPS2	Unkn	Ea2	31.4991
1	B07	SYBR	RPL32	Unkn	Ea2	23.4083
1	B08	SYBR	RPL32	Unkn	Ea2	23.5205
1	B09	SYBR	RPL32	Unkn	Ea2	24.3098
1	B10	SYBR	RPS2	Unkn	Wa1	31.3217
1	B11	SYBR	RPS2	Unkn	Wa1	35.1936
1	B12	SYBR	RPS2	Unkn	Wa1	33.3383
1	C01	SYBR	f4r1	Unkn	Ea3	26.3258
1	C02	SYBR	f4r1	Unkn	Ea3	26.0375
1	C03	SYBR	f4r1	Unkn	Ea3	25.8589
1	C04	SYBR	RPS2	Unkn	Ea3	28.3288
1	C05	SYBR	RPS2	Unkn	Ea3	28.9276
1	C06	SYBR	RPS2	Unkn	Ea3	28.7089
1	C07	SYBR	RPL32	Unkn	Ea3	22.709
1	C08	SYBR	RPL32	Unkn	Ea3	22.9881
1	C09	SYBR	RPL32	Unkn	Ea3	23.6038
1	C10	SYBR	RPL32	Unkn	Wa1	24.4317
1	C11	SYBR	RPL32	Unkn	Wa1	24.1908
1	C12	SYBR	RPL32	Unkn	Wa1	24.349
1	D01	SYBR	f4r1	Unkn	Ea4	24.9702
1	D02	SYBR	f4r1	Unkn	Ea4	24.9111
1	D03	SYBR	f4r1	Unkn	Ea4	24.9572
1	D04	SYBR	RPS2	Unkn	Ea4	29.1685
1	D05	SYBR	RPS2	Unkn	Ea4	30.1256
1	D06	SYBR	RPS2	Unkn	Ea4	28.1053
1	D07	SYBR	RPL32	Unkn	Ea4	22.2877
1	D08	SYBR	RPL32	Unkn	Ea4	23.0276
1	D09	SYBR	RPL32	Unkn	Ea4	22.7965
1	D10	SYBR	f4r1	Unkn	Wa2	28.1533
1	D11	SYBR	f4r1	Unkn	Wa2	28.2592
1	D12	SYBR	f4r1	Unkn	Wa2	28.1988
1	E01	SYBR	f4r1	Unkn	WMa1	29.3
1	E02	SYBR	f4r1	Unkn	WMa1	29.6619
1	E03	SYBR	f4r1	Unkn	WMa1	29.6047
1	E04	SYBR	RPS2	Unkn	WMa1	35.7612
1	E05	SYBR	RPS2	Unkn	WMa1	34.3137
1	E06	SYBR	RPS2	Unkn	WMa1	35.1419
1	E07	SYBR	RPL32	Unkn	WMa1	25.6681
1	E08	SYBR	RPL32	Unkn	WMa1	26.4225
1	E09	SYBR	RPL32	Unkn	WMa1	25.37
1	E10	SYBR	RPS2	Unkn	Wa2	32.6513
1	E11	SYBR	RPS2	Unkn	Wa2	29.672
1	E12	SYBR	RPS2	Unkn	Wa2	30.419
1	F01	SYBR	f4r1	Unkn	WMa2	29.6258
1	F02	SYBR	f4r1	Unkn	WMa2	29.0298
1	F03	SYBR	f4r1	Unkn	WMa2	29.3725
1	F04	SYBR	RPS2	Unkn	WMa2	34.8575
1	F05	SYBR	RPS2	Unkn	WMa2	33.3542
1	F06	SYBR	RPS2	Unkn	WMa2	34.1604
1	F07	SYBR	RPL32	Unkn	WMa2	25.707
1	F08	SYBR	RPL32	Unkn	WMa2	25.4747
1	F09	SYBR	RPL32	Unkn	WMa2	25.2597
1	F10	SYBR	RPL32	Unkn	Wa2	22.6552
1	F11	SYBR	RPL32	Unkn	Wa2	22.6032
1	F12	SYBR	RPL32	Unkn	Wa2	23.0585
1	G01	SYBR	f4r1	Unkn	Qa1	27.8761
1	G02	SYBR	f4r1	Unkn	Qa1	28.333
1	G03	SYBR	f4r1	Unkn	Qa1	27.9691
1	G04	SYBR	RPS2	Unkn	Qa1	29.2179
1	G05	SYBR	RPS2	Unkn	Qa1	29.2403
1	G06	SYBR	RPS2	Unkn	Qa1	31.4245
1	G07	SYBR	RPL32	Unkn	Qa1	22.9577
1	G08	SYBR	RPL32	Unkn	Qa1	22.9829
1	G09	SYBR	RPL32	Unkn	Qa1	22.7124
1	H01	SYBR	f4r1	Unkn	Qa2	29.5754
1	H02	SYBR	f4r1	Unkn	Qa2	30.659
1	H03	SYBR	f4r1	Unkn	Qa2	30.0344
1	H04	SYBR	RPS2	Unkn	Qa2	30.6106
1	H05	SYBR	RPS2	Unkn	Qa2	30.4963
1	H06	SYBR	RPS2	Unkn	Qa2	31.3396
1	H07	SYBR	RPL32	Unkn	Qa2	23.3125
1	H08	SYBR	RPL32	Unkn	Qa2	23.3679
1	H09	SYBR	RPL32	Unkn	Qa2	24.3485
1	H10	SYBR	RPL32	Unkn	Pooled	23.4626
1	H11	SYBR	RPL32	Unkn	Pooled	23.7153
1	H12	SYBR	RPL32	Unkn	Pooled	23.9679
2	A01	SYBR	f4r1	Unkn	Ea5	26.42
2	A02	SYBR	f4r1	Unkn	Ea5	26.43
2	A03	SYBR	f4r1	Unkn	Ea5	26.18
2	A04	SYBR	RPS2	Unkn	Ea5	29.84
2	A05	SYBR	RPS2	Unkn	Ea5	31.05
2	A06	SYBR	RPS2	Unkn	Ea5	31.72
2	A07	SYBR	RPL32	Unkn	Ea5	23.93
2	A08	SYBR	RPL32	Unkn	Ea5	24.16
2	A09	SYBR	RPL32	Unkn	Ea5	23.22
2	A10	SYBR	f4r1	Unkn	Wa3	31.64
2	A11	SYBR	f4r1	Unkn	Wa3	32.03
2	A12	SYBR	f4r1	Unkn	Wa3	31.12
2	B01	SYBR	f4r1	Unkn	Ea6	25.78
2	B02	SYBR	f4r1	Unkn	Ea6	25.37
2	B03	SYBR	f4r1	Unkn	Ea6	26.14
2	B04	SYBR	RPS2	Unkn	Ea6	28.12
2	B05	SYBR	RPS2	Unkn	Ea6	29.36
2	B06	SYBR	RPS2	Unkn	Ea6	29.31
2	B07	SYBR	RPL32	Unkn	Ea6	23.27
2	B08	SYBR	RPL32	Unkn	Ea6	23.08
2	B09	SYBR	RPL32	Unkn	Ea6	23.63
2	B10	SYBR	RPS2	Unkn	Wa3	36.1
2	B11	SYBR	RPS2	Unkn	Wa3	35.55
2	B12	SYBR	RPS2	Unkn	Wa3	34.71
2	C01	SYBR	f4r1	Unkn	WMa3	27.17
2	C02	SYBR	f4r1	Unkn	WMa3	28.41
2	C03	SYBR	f4r1	Unkn	WMa3	27.61
2	C04	SYBR	RPS2	Unkn	WMa3	32
2	C05	SYBR	RPS2	Unkn	WMa3	32.97
2	C06	SYBR	RPS2	Unkn	WMa3	32.12
2	C07	SYBR	RPL32	Unkn	WMa3	27.01
2	C08	SYBR	RPL32	Unkn	WMa3	26.72
2	C09	SYBR	RPL32	Unkn	WMa3	27.13
2	C10	SYBR	RPL32	Unkn	Wa3	25.88
2	C11	SYBR	RPL32	Unkn	Wa3	26.01
2	C12	SYBR	RPL32	Unkn	Wa3	26.06
2	D01	SYBR	f4r1	Unkn	WMa4	25.28
2	D02	SYBR	f4r1	Unkn	WMa4	25.34
2	D03	SYBR	f4r1	Unkn	WMa4	25.76
2	D04	SYBR	RPS2	Unkn	WMa4	28.78
2	D06	SYBR	RPS2	Unkn	WMa4	28.35
2	D07	SYBR	RPL32	Unkn	WMa4	23.61
2	D08	SYBR	RPL32	Unkn	WMa4	23.57
2	D09	SYBR	RPL32	Unkn	WMa4	23.68
2	D10	SYBR	f4r1	Unkn	Wa4	30.53
2	D11	SYBR	f4r1	Unkn	Wa4	30.59
2	D12	SYBR	f4r1	Unkn	Wa4	30.3
2	E01	SYBR	f4r1	Unkn	Qa3	28.63
2	E02	SYBR	f4r1	Unkn	Qa3	28.53
2	E03	SYBR	f4r1	Unkn	Qa3	27.71
2	E04	SYBR	RPS2	Unkn	Qa3	29.91
2	E05	SYBR	RPS2	Unkn	Qa3	29.06
2	E06	SYBR	RPS2	Unkn	Qa3	28.79
2	E07	SYBR	RPL32	Unkn	Qa3	24.16
2	E08	SYBR	RPL32	Unkn	Qa3	24.42
2	E09	SYBR	RPL32	Unkn	Qa3	23.79
2	E10	SYBR	RPS2	Unkn	Wa4	34.41
2	E11	SYBR	RPS2	Unkn	Wa4	34.01
2	E12	SYBR	RPS2	Unkn	Wa4	34.77
2	F01	SYBR	f4r1	Unkn	Qa4	29.28
2	F02	SYBR	f4r1	Unkn	Qa4	29.5
2	F03	SYBR	f4r1	Unkn	Qa4	29.56
2	F05	SYBR	RPS2	Unkn	Qa4	31.45
2	F06	SYBR	RPS2	Unkn	Qa4	31.6
2	F07	SYBR	RPL32	Unkn	Qa4	26.47
2	F08	SYBR	RPL32	Unkn	Qa4	26.48
2	F09	SYBR	RPL32	Unkn	Qa4	26.31
2	F10	SYBR	RPL32	Unkn	Wa4	24.56
2	F11	SYBR	RPL32	Unkn	Wa4	24.68
2	F12	SYBR	RPL32	Unkn	Wa4	24.28
2	G01	SYBR	f4r1	Unkn	Qa5	27.04
2	G02	SYBR	f4r1	Unkn	Qa5	27.32
2	G03	SYBR	f4r1	Unkn	Qa5	27.15
2	G04	SYBR	RPS2	Unkn	Qa5	29.28
2	G05	SYBR	RPS2	Unkn	Qa5	29.83
2	G06	SYBR	RPS2	Unkn	Qa5	30.41
2	G07	SYBR	RPL32	Unkn	Qa5	22.61
2	G08	SYBR	RPL32	Unkn	Qa5	22.44
2	G09	SYBR	RPL32	Unkn	Qa5	22.65
2	G10	SYBR	f4r1	NTC		37.19
2	G11	SYBR	RPS2	NTC
2	G12	SYBR	RPL32	NTC
2	H01	SYBR	f4r1	Unkn	Qa6	27.22
2	H02	SYBR	f4r1	Unkn	Qa6	27.63
2	H03	SYBR	f4r1	Unkn	Qa6	27.42
2	H04	SYBR	RPS2	Unkn	Qa6	28.99
2	H05	SYBR	RPS2	Unkn	Qa6	28.16
2	H06	SYBR	RPS2	Unkn	Qa6	28.12
2	H07	SYBR	RPL32	Unkn	Qa6	23.15
2	H08	SYBR	RPL32	Unkn	Qa6	22.53
2	H09	SYBR	RPL32	Unkn	Qa6	23.13
2	H10	SYBR	RPL32	Unkn	Pooled	24.18
2	H11	SYBR	RPL32	Unkn	Pooled	24.34
2	H12	SYBR	RPL32	Unkn	Pooled	24.12
3	A01	SYBR	f4r1	Unkn	Ea7	25.2924
3	A02	SYBR	f4r1	Unkn	Ea7	24.6609
3	A03	SYBR	f4r1	Unkn	Ea7	25.2024
3	A04	SYBR	RPS2	Unkn	Ea7	30.7596
3	A05	SYBR	RPS2	Unkn	Ea7	29.186
3	A06	SYBR	RPS2	Unkn	Ea7	28.3729
3	A07	SYBR	RPL32	Unkn	Ea7	22.0689
3	A08	SYBR	RPL32	Unkn	Ea7	21.5946
3	A09	SYBR	RPL32	Unkn	Ea7	21.8605
3	A10	SYBR	f4r1	Unkn	Wa7	28.3483
3	A11	SYBR	f4r1	Unkn	Wa7	29.0629
3	A12	SYBR	f4r1	Unkn	Wa7	29.1041
3	B01	SYBR	f4r1	Unkn	Ea8	26.2324
3	B02	SYBR	f4r1	Unkn	Ea8	25.485
3	B03	SYBR	f4r1	Unkn	Ea8	26.2398
3	B04	SYBR	RPS2	Unkn	Ea8	30.0003
3	B05	SYBR	RPS2	Unkn	Ea8	29.041
3	B06	SYBR	RPS2	Unkn	Ea8	30.3433
3	B07	SYBR	RPL32	Unkn	Ea8	23.7075
3	B08	SYBR	RPL32	Unkn	Ea8	23.2273
3	B09	SYBR	RPL32	Unkn	Ea8	23.6209
3	B10	SYBR	RPS2	Unkn	Wa7	30.4962
3	B11	SYBR	RPS2	Unkn	Wa7	31.4414
3	B12	SYBR	RPS2	Unkn	Wa7	29.9386
3	C01	SYBR	f4r1	Unkn	WMa5	26.003
3	C02	SYBR	f4r1	Unkn	WMa5	25.8143
3	C03	SYBR	f4r1	Unkn	WMa5	25.8892
3	C04	SYBR	RPS2	Unkn	WMa5	29.1774
3	C05	SYBR	RPS2	Unkn	WMa5	29.0684
3	C06	SYBR	RPS2	Unkn	WMa5	30.4668
3	C07	SYBR	RPL32	Unkn	WMa5	23.1027
3	C08	SYBR	RPL32	Unkn	WMa5	22.966
3	C09	SYBR	RPL32	Unkn	WMa5	23.1958
3	C10	SYBR	RPL32	Unkn	Wa7	23.7344
3	C11	SYBR	RPL32	Unkn	Wa7	24.2355
3	C12	SYBR	RPL32	Unkn	Wa7	23.9764
3	D01	SYBR	f4r1	Unkn	WMa6	25.5575
3	D02	SYBR	f4r1	Unkn	WMa6	25.7311
3	D03	SYBR	f4r1	Unkn	WMa6	25.8074
3	D04	SYBR	RPS2	Unkn	WMa6	29.3583
3	D05	SYBR	RPS2	Unkn	WMa6	32.579
3	D06	SYBR	RPS2	Unkn	WMa6	29.207
3	D07	SYBR	RPL32	Unkn	WMa6	24.4088
3	D08	SYBR	RPL32	Unkn	WMa6	23.8618
3	D09	SYBR	RPL32	Unkn	WMa6	23.7255
3	D10	SYBR	f4r1	Unkn	Wa8	28.3311
3	D11	SYBR	f4r1	Unkn	Wa8	27.3324
3	D12	SYBR	f4r1	Unkn	Wa8	27.6556
3	E01	SYBR	f4r1	Unkn	Qa7	27.0795
3	E02	SYBR	f4r1	Unkn	Qa7	27.6377
3	E03	SYBR	f4r1	Unkn	Qa7	27.0438
3	E04	SYBR	RPS2	Unkn	Qa7	29.4741
3	E05	SYBR	RPS2	Unkn	Qa7	30.923
3	E06	SYBR	RPS2	Unkn	Qa7	29.0795
3	E07	SYBR	RPL32	Unkn	Qa7	22.8744
3	E08	SYBR	RPL32	Unkn	Qa7	22.6191
3	E09	SYBR	RPL32	Unkn	Qa7	22.4208
3	E10	SYBR	RPS2	Unkn	Wa8	29.1107
3	E11	SYBR	RPS2	Unkn	Wa8	31.0651
3	E12	SYBR	RPS2	Unkn	Wa8	29.1601
3	F01	SYBR	f4r1	Unkn	Qa8	27.2567
3	F02	SYBR	f4r1	Unkn	Qa8	26.9105
3	F03	SYBR	f4r1	Unkn	Qa8	26.5847
3	F04	SYBR	RPS2	Unkn	Qa8	29.4512
3	F05	SYBR	RPS2	Unkn	Qa8	28.9857
3	F06	SYBR	RPS2	Unkn	Qa8	28.0224
3	F07	SYBR	RPL32	Unkn	Qa8	21.9824
3	F08	SYBR	RPL32	Unkn	Qa8	21.5987
3	F09	SYBR	RPL32	Unkn	Qa8	21.6887
3	F10	SYBR	RPL32	Unkn	Wa8	22.0618
3	F11	SYBR	RPL32	Unkn	Wa8	22.418
3	F12	SYBR	RPL32	Unkn	Wa8	22.2394
3	G01	SYBR	f4r1	Unkn	Wa5	26.6521
3	G02	SYBR	f4r1	Unkn	Wa5	26.7672
3	G03	SYBR	f4r1	Unkn	Wa5	27.2376
3	G04	SYBR	RPS2	Unkn	Wa5	28.4523
3	G05	SYBR	RPS2	Unkn	Wa5	28.723
3	G06	SYBR	RPS2	Unkn	Wa5	29.9564
3	G07	SYBR	RPL32	Unkn	Wa5	22.5057
3	G08	SYBR	RPL32	Unkn	Wa5	22.2359
3	G09	SYBR	RPL32	Unkn	Wa5	22.381
3	G10	SYBR	f4r1	NTC
3	G11	SYBR	RPS2	NTC
3	G12	SYBR	RPL32	NTC		38.9277
3	H01	SYBR	f4r1	Unkn	Wa6	26.9678
3	H02	SYBR	f4r1	Unkn	Wa6	27.4136
3	H03	SYBR	f4r1	Unkn	Wa6	26.7424
3	H04	SYBR	RPS2	Unkn	Wa6	29.1063
3	H05	SYBR	RPS2	Unkn	Wa6	29.0657
3	H06	SYBR	RPS2	Unkn	Wa6	28.8977
3	H07	SYBR	RPL32	Unkn	Wa6	22.8777
3	H08	SYBR	RPL32	Unkn	Wa6	22.8014
3	H09	SYBR	RPL32	Unkn	Wa6	22.6469
3	H10	SYBR	RPL32	Unkn	Pooled	23.6078
3	H11	SYBR	RPL32	Unkn	Pooled	24.4551
3	H12	SYBR	RPL32	Unkn	Pooled	23.6552
4	A01	SYBR	f4r1	Unkn	Ea9	23.8969
4	A02	SYBR	f4r1	Unkn	Ea9	24.6276
4	A03	SYBR	f4r1	Unkn	Ea9	23.4533
4	A04	SYBR	RPS2	Unkn	Ea9	28.4296
4	A05	SYBR	RPS2	Unkn	Ea9	28.003
4	A06	SYBR	RPS2	Unkn	Ea9	28.1314
4	A07	SYBR	RPL32	Unkn	Ea9	23.5888
4	A08	SYBR	RPL32	Unkn	Ea9	23.3532
4	A09	SYBR	RPL32	Unkn	Ea9	24.0225
4	A10	SYBR	f4r1	Unkn	V1	27.6244
4	A11	SYBR	f4r1	Unkn	V1	26.4369
4	A12	SYBR	f4r1	Unkn	V1	27.73
4	B01	SYBR	f4r1	Unkn	Ea10	24.4022
4	B02	SYBR	f4r1	Unkn	Ea10	24.3444
4	B03	SYBR	f4r1	Unkn	Ea10	24.4885
4	B04	SYBR	RPS2	Unkn	Ea10	28.6177
4	B05	SYBR	RPS2	Unkn	Ea10	28.5357
4	B06	SYBR	RPS2	Unkn	Ea10	28.6955
4	B07	SYBR	RPL32	Unkn	Ea10	23.5562
4	B08	SYBR	RPL32	Unkn	Ea10	23.6304
4	B09	SYBR	RPL32	Unkn	Ea10	24.5799
4	B10	SYBR	RPS2	Unkn	V1	26.8173
4	B11	SYBR	RPS2	Unkn	V1	27.5713
4	B12	SYBR	RPS2	Unkn	V1	25.9711
4	C01	SYBR	f4r1	Unkn	WMa7	26.3055
4	C02	SYBR	f4r1	Unkn	WMa7	26.3579
4	C03	SYBR	f4r1	Unkn	WMa7	26.0621
4	C04	SYBR	RPS2	Unkn	WMa7	30.7173
4	C05	SYBR	RPS2	Unkn	WMa7	31.7474
4	C06	SYBR	RPS2	Unkn	WMa7	30.3874
4	C07	SYBR	RPL32	Unkn	WMa7	23.8164
4	C08	SYBR	RPL32	Unkn	WMa7	24.4963
4	C09	SYBR	RPL32	Unkn	WMa7	24.7906
4	C10	SYBR	RPL32	Unkn	V1	22.5857
4	C11	SYBR	RPL32	Unkn	V1	22.4882
4	C12	SYBR	RPL32	Unkn	V1	22.641
4	D01	SYBR	f4r1	Unkn	WMa8	26.7315
4	D02	SYBR	f4r1	Unkn	WMa8	26.9059
4	D03	SYBR	f4r1	Unkn	WMa8	26.1503
4	D04	SYBR	RPS2	Unkn	WMa8	31.2621
4	D06	SYBR	RPS2	Unkn	WMa8	30.8085
4	D07	SYBR	RPL32	Unkn	WMa8	24.8943
4	D08	SYBR	RPL32	Unkn	WMa8	24.6975
4	D09	SYBR	RPL32	Unkn	WMa8	25.0544
4	D10	SYBR	f4r1	Unkn	M1	28.1158
4	D11	SYBR	f4r1	Unkn	M1	28.1767
4	D12	SYBR	f4r1	Unkn	M1	28.614
4	E01	SYBR	f4r1	Unkn	Qa9	26.9341
4	E02	SYBR	f4r1	Unkn	Qa9	27.1028
4	E03	SYBR	f4r1	Unkn	Qa9	27.1477
4	E04	SYBR	RPS2	Unkn	Qa9	29.3714
4	E05	SYBR	RPS2	Unkn	Qa9	30.2418
4	E06	SYBR	RPS2	Unkn	Qa9	30.622
4	E07	SYBR	RPL32	Unkn	Qa9	23.0112
4	E08	SYBR	RPL32	Unkn	Qa9	23.2055
4	E09	SYBR	RPL32	Unkn	Qa9	23.5059
4	E10	SYBR	RPS2	Unkn	M1	28.9558
4	E11	SYBR	RPS2	Unkn	M1	27.9931
4	E12	SYBR	RPS2	Unkn	M1	27.6606
4	F01	SYBR	f4r1	Unkn	Qa10	27.6264
4	F02	SYBR	f4r1	Unkn	Qa10	27.5974
4	F03	SYBR	f4r1	Unkn	Qa10	27.6449
4	F04	SYBR	RPS2	Unkn	Qa10	29.7623
4	F05	SYBR	RPS2	Unkn	Qa10	29.0903
4	F06	SYBR	RPS2	Unkn	Qa10	28.3987
4	F07	SYBR	RPL32	Unkn	Qa10	23.757
4	F08	SYBR	RPL32	Unkn	Qa10	23.181
4	F09	SYBR	RPL32	Unkn	Qa10	23.7553
4	F10	SYBR	RPL32	Unkn	M1	21.5159
4	F11	SYBR	RPL32	Unkn	M1	21.1767
4	F12	SYBR	RPL32	Unkn	M1	21.1097
4	G01	SYBR	f4r1	Unkn	Wa9	26.9369
4	G02	SYBR	f4r1	Unkn	Wa9	26.5924
4	G03	SYBR	f4r1	Unkn	Wa9	26.7157
4	G04	SYBR	RPS2	Unkn	Wa9	29.6663
4	G05	SYBR	RPS2	Unkn	Wa9	27.897
4	G06	SYBR	RPS2	Unkn	Wa9	29.7009
4	G07	SYBR	RPL32	Unkn	Wa9	22.4285
4	G08	SYBR	RPL32	Unkn	Wa9	22.5045
4	G09	SYBR	RPL32	Unkn	Wa9	22.3547
4	G10	SYBR	f4r1	NTC		39.5286
4	G11	SYBR	RPS2	NTC
4	G12	SYBR	RPL32	NTC		37.1875
4	H01	SYBR	f4r1	Unkn	Wa10	27.4133
4	H02	SYBR	f4r1	Unkn	Wa10	27.2766
4	H03	SYBR	f4r1	Unkn	Wa10	26.99
4	H04	SYBR	RPS2	Unkn	Wa10	28.8439
4	H05	SYBR	RPS2	Unkn	Wa10	29.8499
4	H06	SYBR	RPS2	Unkn	Wa10	28.3604
4	H07	SYBR	RPL32	Unkn	Wa10	23.6217
4	H08	SYBR	RPL32	Unkn	Wa10	23.3597
4	H09	SYBR	RPL32	Unkn	Wa10	23.2717
4	H10	SYBR	RPL32	Unkn	Pooled	23.7802
4	H11	SYBR	RPL32	Unkn	Pooled	24.1882
4	H12	SYBR	RPL32	Unkn	Pooled	24.0944

## Sheet: Cq_mean
plate	Well	Fluor	Target	Content	Sample	Cq_1repli	Cq_2repli	Cq_3repli	Cq_mean	SD	cross_plate_normalization	Cq_mean_XP
1	A01	SYBR	f4r1	Unkn	Ea1	26.1	25.44	25.76	25.7667	0.330051	0.989638	25.4997
1	A04	SYBR	RPS2	Unkn	Ea1	30.79	28.4	28.96	29.3833	1.24997	0.989638	29.0789		cross-plate normalization
1	A07	SYBR	RPL32	Unkn	Ea1	20.91	20.72	20.62	20.75	0.147309	0.989638	20.535		plate	cq_mean_pool	cq/mean
1	A10	SYBR	f4r1	Unkn	Wa1	30.22	29.23	29.68	29.71	0.495681	0.989638	29.4021		1	23.7167	0.989638
1	B01	SYBR	f4r1	Unkn	Ea2	28.83	28.2	28.05	28.36	0.413884	0.989638	28.0661		2	24.2133	1.01036
1	B04	SYBR	RPS2	Unkn	Ea2	31.7	32.2	31.5	31.8	0.360555	0.989638	31.4705		3	23.91	0.997705
1	B07	SYBR	RPL32	Unkn	Ea2	23.41	23.52	24.31	23.7467	0.490951	0.989638	23.5006		4	24.02	1.0023
1	B10	SYBR	RPS2	Unkn	Wa1	31.32	35.19	33.34	33.2833	1.93562	0.989638	32.9384
1	C01	SYBR	f4r1	Unkn	Ea3	26.33	26.04	25.86	26.0767	0.237136	0.989638	25.8065		mean	23.965
1	C04	SYBR	RPS2	Unkn	Ea3	28.33	28.93	28.71	28.6567	0.303535	0.989638	28.3597
1	C07	SYBR	RPL32	Unkn	Ea3	22.71	22.99	23.6	23.1	0.455082	0.989638	22.8606
1	C10	SYBR	RPL32	Unkn	Wa1	24.43	24.19	24.35	24.3233	0.122202	0.989638	24.0713
1	D01	SYBR	f4r1	Unkn	Ea4	24.97	24.91	24.96	24.9467	0.0321455	0.989638	24.6882
1	D04	SYBR	RPS2	Unkn	Ea4	29.17	30.13	28.11	29.1367	1.01041	0.989638	28.8347
1	D07	SYBR	RPL32	Unkn	Ea4	22.29	23.03	22.8	22.7067	0.378726	0.989638	22.4714
1	D10	SYBR	f4r1	Unkn	Wa2	28.15	28.26	28.2	28.2033	0.0550757	0.989638	27.9111
1	E01	SYBR	f4r1	Unkn	WMa1	29.3	29.66	29.6	29.52	0.192873	0.989638	29.2141
1	E04	SYBR	RPS2	Unkn	WMa1	35.76	34.31	35.14	35.07	0.72753	0.989638	34.7066
1	E07	SYBR	RPL32	Unkn	WMa1	25.67	26.42	25.37	25.82	0.540833	0.989638	25.5524
1	E10	SYBR	RPS2	Unkn	Wa2	32.65	29.67	30.42	30.9133	1.55004	0.989638	30.593
1	F01	SYBR	f4r1	Unkn	WMa2	29.63	29.03	29.37	29.3433	0.300888	0.989638	29.0393
1	F04	SYBR	RPS2	Unkn	WMa2	34.86	33.35	34.16	34.1233	0.755667	0.989638	33.7697
1	F07	SYBR	RPL32	Unkn	WMa2	25.71	25.47	25.26	25.48	0.225167	0.989638	25.216
1	F10	SYBR	RPL32	Unkn	Wa2	22.66	22.6	23.06	22.7733	0.250067	0.989638	22.5373
1	G01	SYBR	f4r1	Unkn	Qa1	27.88	28.33	27.97	28.06	0.238118	0.989638	27.7692
1	G04	SYBR	RPS2	Unkn	Qa1	29.22	29.24	31.42	29.96	1.26444	0.989638	29.6495
1	G07	SYBR	RPL32	Unkn	Qa1	22.96	22.98	22.71	22.8833	0.150444	0.989638	22.6462
1	H01	SYBR	f4r1	Unkn	Qa2	29.58	30.66	30.03	30.09	0.542494	0.989638	29.7782
1	H04	SYBR	RPS2	Unkn	Qa2	30.61	30.5	31.34	30.8167	0.456545	0.989638	30.4973
1	H07	SYBR	RPL32	Unkn	Qa2	23.31	23.37	24.35	23.6767	0.583895	0.989638	23.4313
1	H10	SYBR	RPL32	Unkn	Pooled	23.46	23.72	23.97	23.7167	0.255016	0.989638	23.4709
2	A01	SYBR	f4r1	Unkn	Ea5	26.42	26.43	26.18	26.3433	0.141539	1.01036	26.6163
2	A04	SYBR	RPS2	Unkn	Ea5	29.84	31.05	31.72	30.87	0.952838	1.01036	31.1899
2	A07	SYBR	RPL32	Unkn	Ea5	23.93	24.16	23.22	23.77	0.49	1.01036	24.0163
2	A10	SYBR	f4r1	Unkn	Wa3	31.64	32.03	31.12	31.5967	0.456545	1.01036	31.9241
2	B01	SYBR	f4r1	Unkn	Ea6	25.78	25.37	26.14	25.7633	0.38527	1.01036	26.0303
2	B04	SYBR	RPS2	Unkn	Ea6	28.12	29.36	29.31	28.93	0.701926	1.01036	29.2298
2	B07	SYBR	RPL32	Unkn	Ea6	23.27	23.08	23.63	23.3267	0.279344	1.01036	23.5684
2	B10	SYBR	RPS2	Unkn	Wa3	36.1	35.55	34.71	35.4533	0.700024	1.01036	35.8207
2	C01	SYBR	f4r1	Unkn	WMa3	27.17	28.41	27.61	27.73	0.628649	1.01036	28.0173
2	C04	SYBR	RPS2	Unkn	WMa3	32	32.97	32.12	32.3633	0.528804	1.01036	32.6987
2	C07	SYBR	RPL32	Unkn	WMa3	27.01	26.72	27.13	26.9533	0.210792	1.01036	27.2326
2	C10	SYBR	RPL32	Unkn	Wa3	25.88	26.01	26.06	25.9833	0.0929157	1.01036	26.2526
2	D01	SYBR	f4r1	Unkn	WMa4	25.28	25.34	25.76	25.46	0.261534	1.01036	25.7238
2	D04	SYBR	RPS2	Unkn	WMa4	28.78	28.35		28.565	0.304056	1.01036	28.861
2	D07	SYBR	RPL32	Unkn	WMa4	23.61	23.57	23.68	23.62	0.0556776	1.01036	23.8648
2	D10	SYBR	f4r1	Unkn	Wa4	30.53	30.59	30.3	30.4733	0.15308	1.01036	30.7891
2	E01	SYBR	f4r1	Unkn	Qa3	28.63	28.53	27.71	28.29	0.504777	1.01036	28.5832
2	E04	SYBR	RPS2	Unkn	Qa3	29.91	29.06	28.79	29.2533	0.584494	1.01036	29.5565
2	E07	SYBR	RPL32	Unkn	Qa3	24.16	24.42	23.79	24.1233	0.316596	1.01036	24.3733
2	E10	SYBR	RPS2	Unkn	Wa4	34.41	34.01	34.77	34.3967	0.380175	1.01036	34.7531
2	F01	SYBR	f4r1	Unkn	Qa4	29.28	29.5	29.56	29.4467	0.147422	1.01036	29.7518
2	F05	SYBR	RPS2	Unkn	Qa4	31.45	31.6		31.525	0.106066	1.01036	31.8517
2	F07	SYBR	RPL32	Unkn	Qa4	26.47	26.48	26.31	26.42	0.0953939	1.01036	26.6938
2	F10	SYBR	RPL32	Unkn	Wa4	24.56	24.68	24.28	24.5067	0.205264	1.01036	24.7606
2	G01	SYBR	f4r1	Unkn	Qa5	27.04	27.32	27.15	27.17	0.141067	1.01036	27.4515
2	G04	SYBR	RPS2	Unkn	Qa5	29.28	29.83	30.41	29.84	0.565066	1.01036	30.1492
2	G07	SYBR	RPL32	Unkn	Qa5	22.61	22.44	22.65	22.5667	0.111505	1.01036	22.8005
2	H01	SYBR	f4r1	Unkn	Qa6	27.22	27.63	27.42	27.4233	0.20502	1.01036	27.7075
2	H04	SYBR	RPS2	Unkn	Qa6	28.99	28.16	28.12	28.4233	0.491155	1.01036	28.7179
2	H07	SYBR	RPL32	Unkn	Qa6	23.15	22.53	23.13	22.9367	0.352326	1.01036	23.1743
2	H10	SYBR	RPL32	Unkn	Pooled	24.18	24.34	24.12	24.2133	0.113725	1.01036	24.4642
3	A01	SYBR	f4r1	Unkn	Ea7	25.29	24.66	25.2	25.05	0.340735	0.997705	24.9925
3	A04	SYBR	RPS2	Unkn	Ea7	30.76	29.19	28.37	29.44	1.21445	0.997705	29.3724
3	A07	SYBR	RPL32	Unkn	Ea7	22.07	21.59	21.86	21.84	0.240624	0.997705	21.7899
3	A10	SYBR	f4r1	Unkn	Wa7	28.35	29.06	29.1	28.8367	0.42194	0.997705	28.7705
3	B01	SYBR	f4r1	Unkn	Ea8	26.23	25.49	26.24	25.9867	0.430155	0.997705	25.927
3	B04	SYBR	RPS2	Unkn	Ea8	30	29.04	30.34	29.7933	0.674191	0.997705	29.725
3	B07	SYBR	RPL32	Unkn	Ea8	23.71	23.23	23.62	23.52	0.255147	0.997705	23.466
3	B10	SYBR	RPS2	Unkn	Wa7	30.5	31.44	29.94	30.6267	0.75798	0.997705	30.5564
3	C01	SYBR	f4r1	Unkn	WMa5	26	25.81	25.89	25.9	0.0953939	0.997705	25.8406
3	C04	SYBR	RPS2	Unkn	WMa5	29.18	29.07	30.47	29.5733	0.778481	0.997705	29.5055
3	C07	SYBR	RPL32	Unkn	WMa5	23.1	22.97	23.2	23.09	0.115326	0.997705	23.037
3	C10	SYBR	RPL32	Unkn	Wa7	23.73	24.24	23.98	23.9833	0.255016	0.997705	23.9283
3	D01	SYBR	f4r1	Unkn	WMa6	25.56	25.73	25.81	25.7	0.127671	0.997705	25.641
3	D04	SYBR	RPS2	Unkn	WMa6	29.36	32.58	29.21	30.3833	1.90385	0.997705	30.3136
3	D07	SYBR	RPL32	Unkn	WMa6	24.41	23.86	23.73	24	0.360971	0.997705	23.9449
3	D10	SYBR	f4r1	Unkn	Wa8	28.33	27.33	27.66	27.7733	0.509542	0.997705	27.7096
3	E01	SYBR	f4r1	Unkn	Qa7	27.08	27.64	27.04	27.2533	0.33546	0.997705	27.1908
3	E04	SYBR	RPS2	Unkn	Qa7	29.47	30.92	29.08	29.8233	0.969553	0.997705	29.7549
3	E07	SYBR	RPL32	Unkn	Qa7	22.87	22.62	22.42	22.6367	0.225462	0.997705	22.5847
3	E10	SYBR	RPS2	Unkn	Wa8	29.11	31.07	29.16	29.78	1.11745	0.997705	29.7117
3	F01	SYBR	f4r1	Unkn	Qa8	27.26	26.91	26.58	26.9167	0.340049	0.997705	26.8549
3	F04	SYBR	RPS2	Unkn	Qa8	29.45	28.99	28.02	28.82	0.73	0.997705	28.7539
3	F07	SYBR	RPL32	Unkn	Qa8	21.98	21.6	21.69	21.7567	0.198578	0.997705	21.7067
3	F10	SYBR	RPL32	Unkn	Wa8	22.06	22.42	22.24	22.24	0.18	0.997705	22.189
3	G01	SYBR	f4r1	Unkn	Wa5	26.65	26.77	27.24	26.8867	0.311823	0.997705	26.825
3	G04	SYBR	RPS2	Unkn	Wa5	28.45	28.72	29.96	29.0433	0.805254	0.997705	28.9767
3	G07	SYBR	RPL32	Unkn	Wa5	22.51	22.24	22.38	22.3767	0.135031	0.997705	22.3253
3	H01	SYBR	f4r1	Unkn	Wa6	26.97	27.41	26.74	27.04	0.340441	0.997705	26.9779
3	H04	SYBR	RPS2	Unkn	Wa6	29.11	29.07	28.9	29.0267	0.111505	0.997705	28.9601
3	H07	SYBR	RPL32	Unkn	Wa6	22.88	22.8	22.65	22.7767	0.116762	0.997705	22.7244
3	H10	SYBR	RPL32	Unkn	Pooled	23.61	24.46	23.66	23.91	0.47697	0.997705	23.8551
4	A01	SYBR	f4r1	Unkn	Ea9	23.9	24.63	23.45	23.9933	0.595511	1.0023	24.0484
4	A04	SYBR	RPS2	Unkn	Ea9	28.43	28	28.13	28.1867	0.22053	1.0023	28.2514
4	A07	SYBR	RPL32	Unkn	Ea9	23.59	23.35	24.02	23.6533	0.33946	1.0023	23.7076
4	A10	SYBR	f4r1	Unkn	V1	27.62	26.44	27.73	27.2633	0.715146	1.0023	27.3259
4	B01	SYBR	f4r1	Unkn	Ea10	24.4	24.34	24.49	24.41	0.0754983	1.0023	24.466
4	B04	SYBR	RPS2	Unkn	Ea10	28.62	28.54	28.7	28.62	0.08	1.0023	28.6857
4	B07	SYBR	RPL32	Unkn	Ea10	23.56	23.63	24.58	23.9233	0.569766	1.0023	23.9782
4	B10	SYBR	RPS2	Unkn	V1	26.82	27.57	25.97	26.7867	0.800521	1.0023	26.8481
4	C01	SYBR	f4r1	Unkn	WMa7	26.31	26.36	26.06	26.2433	0.160728	1.0023	26.3036
4	C04	SYBR	RPS2	Unkn	WMa7	30.72	31.75	30.39	30.9533	0.709389	1.0023	31.0244
4	C07	SYBR	RPL32	Unkn	WMa7	23.82	24.5	24.79	24.37	0.497896	1.0023	24.4259
4	C10	SYBR	RPL32	Unkn	V1	22.59	22.49	22.64	22.5733	0.0763763	1.0023	22.6251
4	D01	SYBR	f4r1	Unkn	WMa8	26.73	26.91	26.15	26.5967	0.397157	1.0023	26.6577
4	D04	SYBR	RPS2	Unkn	WMa8	31.26	30.81		31.035	0.318198	1.0023	31.1062
4	D07	SYBR	RPL32	Unkn	WMa8	24.89	24.7	25.05	24.88	0.175214	1.0023	24.9371
4	D10	SYBR	f4r1	Unkn	M1	28.12	28.18	28.61	28.3033	0.26727	1.0023	28.3683
4	E01	SYBR	f4r1	Unkn	Qa9	26.93	27.1	27.15	27.06	0.115326	1.0023	27.1221
4	E04	SYBR	RPS2	Unkn	Qa9	29.37	30.24	30.62	30.0767	0.640807	1.0023	30.1457
4	E07	SYBR	RPL32	Unkn	Qa9	23.01	23.21	23.51	23.2433	0.251661	1.0023	23.2967
4	E10	SYBR	RPS2	Unkn	M1	28.96	27.99	27.66	28.2033	0.675747	1.0023	28.2681
4	F01	SYBR	f4r1	Unkn	Qa10	27.63	27.6	27.64	27.6233	0.0208167	1.0023	27.6867
4	F04	SYBR	RPS2	Unkn	Qa10	29.76	29.09	28.4	29.0833	0.680025	1.0023	29.1501
4	F07	SYBR	RPL32	Unkn	Qa10	23.76	23.18	23.76	23.5667	0.334863	1.0023	23.6208
4	F10	SYBR	RPL32	Unkn	M1	21.52	21.18	21.11	21.27	0.219317	1.0023	21.3188
4	G01	SYBR	f4r1	Unkn	Wa9	26.94	26.59	26.72	26.75	0.176918	1.0023	26.8114
4	G04	SYBR	RPS2	Unkn	Wa9	29.67	27.9	29.7	29.09	1.03068	1.0023	29.1568
4	G07	SYBR	RPL32	Unkn	Wa9	22.43	22.5	22.35	22.4267	0.0750555	1.0023	22.4781
4	H01	SYBR	f4r1	Unkn	Wa10	27.41	27.28	26.99	27.2267	0.215019	1.0023	27.2892
4	H04	SYBR	RPS2	Unkn	Wa10	28.84	29.85	28.36	29.0167	0.760548	1.0023	29.0833
4	H07	SYBR	RPL32	Unkn	Wa10	23.62	23.36	23.27	23.4167	0.181751	1.0023	23.4704
4	H10	SYBR	RPL32	Unkn	Pooled	23.78	24.19	24.09	24.02	0.213776	1.0023	24.0751

## Sheet: ∆Cq,∆∆Cq
plate	Well	Fluor	Target	Content	Sample	Cq_1repli	Cq_2repli	Cq_3repli	Cq_mean	SD	cross_plate_normalization	Cq_mean_XP	plate	Well	Fluor	Target	Content	Sample	Cq_1repli	Cq_2repli	Cq_3repli	Cq_mean	SD	cross_plate_normalization	Cq_mean_XP	plate	Well	Fluor	Target	Content	Sample	Cq_1repli	Cq_2repli	Cq_3repli	Cq_mean	SD	cross_plate_normalization	Cq_mean_XP	geoMean (HK)	∆Cq (target-HK)	calibrator	∆∆Cq	2^-∆∆Cq	Sample	sex	morph	ln
1	A01	SYBR	f4r1	Unkn	Ea1	26.1	25.44	25.76	25.77	0.33	0.9896	25.5	1	A07	SYBR	RPL32	Unkn	Ea1	20.91	20.72	20.62	20.75	0.15	0.9896	20.53	1	A04	SYBR	RPS2	Unkn	Ea1	30.79	28.4	28.96	29.38	1.25	0.9896	29.08	24.4338	1.06616	3.04772	-1.98155	3.94918	Ea1	m	erg	1.37351
4	B01	SYBR	f4r1	Unkn	Ea10	24.4	24.34	24.49	24.41	0.08	1.0023	24.47	4	B07	SYBR	RPL32	Unkn	Ea10	23.56	23.63	24.58	23.92	0.57	1.0023	23.98	4	B04	SYBR	RPS2	Unkn	Ea10	28.62	28.54	28.7	28.62	0.08	1.0023	28.69	26.2295	-1.75949	3.04772	-4.80721	27.9971	Ea10	m	erg	3.3321
1	B01	SYBR	f4r1	Unkn	Ea2	28.83	28.2	28.05	28.36	0.41	0.9896	28.07	1	B07	SYBR	RPL32	Unkn	Ea2	23.41	23.52	24.31	23.75	0.49	0.9896	23.5	1	B04	SYBR	RPS2	Unkn	Ea2	31.7	32.2	31.5	31.8	0.36	0.9896	31.47	27.1946	0.875423	3.04772	-2.17229	4.50739	Ea2	m	erg	1.50572
1	C01	SYBR	f4r1	Unkn	Ea3	26.33	26.04	25.86	26.08	0.24	0.9896	25.81	1	C07	SYBR	RPL32	Unkn	Ea3	22.71	22.99	23.6	23.1	0.46	0.9896	22.86	1	C04	SYBR	RPS2	Unkn	Ea3	28.33	28.93	28.71	28.66	0.3	0.9896	28.36	25.4619	0.348075	3.04772	-2.69964	6.4964	Ea3	m	erg	1.87125
1	D01	SYBR	f4r1	Unkn	Ea4	24.97	24.91	24.96	24.95	0.03	0.9896	24.69	1	D07	SYBR	RPL32	Unkn	Ea4	22.29	23.03	22.8	22.71	0.38	0.9896	22.47	1	D04	SYBR	RPS2	Unkn	Ea4	29.17	30.13	28.11	29.14	1.01	0.9896	28.83	25.4521	-0.762114	3.04772	-3.80983	14.024	Ea4	m	erg	2.64077
2	A01	SYBR	f4r1	Unkn	Ea5	26.42	26.43	26.18	26.34	0.14	1.0104	26.62	2	A07	SYBR	RPL32	Unkn	Ea5	23.93	24.16	23.22	23.77	0.49	1.0104	24.02	2	A04	SYBR	RPS2	Unkn	Ea5	29.84	31.05	31.72	30.87	0.95	1.0104	31.19	27.3712	-0.751222	3.04772	-3.79894	13.9186	Ea5	m	erg	2.63322
2	B01	SYBR	f4r1	Unkn	Ea6	25.78	25.37	26.14	25.76	0.39	1.0104	26.03	2	B07	SYBR	RPL32	Unkn	Ea6	23.27	23.08	23.63	23.33	0.28	1.0104	23.57	2	B04	SYBR	RPS2	Unkn	Ea6	28.12	29.36	29.31	28.93	0.7	1.0104	29.23	26.2479	-0.217878	3.04772	-3.26559	9.61705	Ea6	m	erg	2.26354
3	A01	SYBR	f4r1	Unkn	Ea7	25.29	24.66	25.2	25.05	0.34	0.9977	24.99	3	A07	SYBR	RPL32	Unkn	Ea7	22.07	21.59	21.86	21.84	0.24	0.9977	21.79	3	A04	SYBR	RPS2	Unkn	Ea7	30.76	29.19	28.37	29.44	1.21	0.9977	29.37	25.2977	-0.307674	3.04772	-3.35539	10.2347	Ea7	m	erg	2.32578
3	B01	SYBR	f4r1	Unkn	Ea8	26.23	25.49	26.24	25.99	0.43	0.9977	25.93	3	B07	SYBR	RPL32	Unkn	Ea8	23.71	23.23	23.62	23.52	0.26	0.9977	23.47	3	B04	SYBR	RPS2	Unkn	Ea8	30	29.04	30.34	29.79	0.67	0.9977	29.72	26.4108	-0.480763	3.04772	-3.52848	11.5393	Ea8	m	erg	2.44576
4	A01	SYBR	f4r1	Unkn	Ea9	23.9	24.63	23.45	23.99	0.6	1.0023	24.05	4	A07	SYBR	RPL32	Unkn	Ea9	23.59	23.35	24.02	23.65	0.34	1.0023	23.71	4	A04	SYBR	RPS2	Unkn	Ea9	28.43	28	28.13	28.19	0.22	1.0023	28.25	25.8806	-1.83064	3.04772	-4.87836	29.4125	Ea9	m	erg	3.38142
4	D10	SYBR	f4r1	Unkn	M1	28.12	28.18	28.61	28.3	0.27	1.0023	28.37	4	F10	SYBR	RPL32	Unkn	M1	21.52	21.18	21.11	21.27	0.22	1.0023	21.32	4	E10	SYBR	RPS2	Unkn	M1	28.96	27.99	27.66	28.2	0.68	1.0023	28.27	24.5503	3.81972	3.04772	0.772001	0.585605	M1
1	G01	SYBR	f4r1	Unkn	Qa1	27.88	28.33	27.97	28.06	0.24	0.9896	27.77	1	G07	SYBR	RPL32	Unkn	Qa1	22.96	22.98	22.71	22.88	0.15	0.9896	22.65	1	G04	SYBR	RPS2	Unkn	Qa1	29.22	29.24	31.42	29.96	1.26	0.9896	29.65	25.9147	1.85528	3.04772	-1.19243	2.28538	Qa1	f	qu	0.826531
4	F01	SYBR	f4r1	Unkn	Qa10	27.63	27.6	27.64	27.62	0.02	1.0023	27.69	4	F07	SYBR	RPL32	Unkn	Qa10	23.76	23.18	23.76	23.57	0.33	1.0023	23.62	4	F04	SYBR	RPS2	Unkn	Qa10	29.76	29.09	28.4	29.08	0.68	1.0023	29.15	26.2397	1.45028	3.04772	-1.59744	3.02605	Qa10	f	qu	1.10726
1	H01	SYBR	f4r1	Unkn	Qa2	29.58	30.66	30.03	30.09	0.54	0.9896	29.78	1	H07	SYBR	RPL32	Unkn	Qa2	23.31	23.37	24.35	23.68	0.58	0.9896	23.43	1	H04	SYBR	RPS2	Unkn	Qa2	30.61	30.5	31.34	30.82	0.46	0.9896	30.5	26.7323	3.04772	3.04772	0	1	Qa2	f	qu	0
2	E01	SYBR	f4r1	Unkn	Qa3	28.63	28.53	27.71	28.29	0.5	1.0104	28.58	2	E07	SYBR	RPL32	Unkn	Qa3	24.16	24.42	23.79	24.12	0.32	1.0104	24.37	2	E04	SYBR	RPS2	Unkn	Qa3	29.91	29.06	28.79	29.25	0.58	1.0104	29.56	26.8398	1.74016	3.04772	-1.30756	2.47522	Qa3	f	qu	0.906331
2	F01	SYBR	f4r1	Unkn	Qa4	29.28	29.5	29.56	29.45	0.15	1.0104	29.75	2	F07	SYBR	RPL32	Unkn	Qa4	26.47	26.48	26.31	26.42	0.1	1.0104	26.69	2	F05	SYBR	RPS2	Unkn	Qa4	31.45	31.6		31.53	0.11	1.0104	31.85	29.1561	0.593929	3.04772	-2.45379	5.47853	Qa4	f	qu	1.70084
2	G01	SYBR	f4r1	Unkn	Qa5	27.04	27.32	27.15	27.17	0.14	1.0104	27.45	2	G07	SYBR	RPL32	Unkn	Qa5	22.61	22.44	22.65	22.57	0.11	1.0104	22.8	2	G04	SYBR	RPS2	Unkn	Qa5	29.28	29.83	30.41	29.84	0.57	1.0104	30.15	26.2187	1.2313	3.04772	-1.81641	3.52204	Qa5	f	qu	1.25904
2	H01	SYBR	f4r1	Unkn	Qa6	27.22	27.63	27.42	27.42	0.21	1.0104	27.71	2	H07	SYBR	RPL32	Unkn	Qa6	23.15	22.53	23.13	22.94	0.35	1.0104	23.17	2	H04	SYBR	RPS2	Unkn	Qa6	28.99	28.16	28.12	28.42	0.49	1.0104	28.72	25.7962	1.91383	3.04772	-1.13389	2.19449	Qa6	f	qu	0.78595
3	E01	SYBR	f4r1	Unkn	Qa7	27.08	27.64	27.04	27.25	0.34	0.9977	27.19	3	E07	SYBR	RPL32	Unkn	Qa7	22.87	22.62	22.42	22.64	0.23	0.9977	22.58	3	E04	SYBR	RPS2	Unkn	Qa7	29.47	30.92	29.08	29.82	0.97	0.9977	29.75	25.9182	1.27176	3.04772	-1.77595	3.42464	Qa7	f	qu	1.231
3	F01	SYBR	f4r1	Unkn	Qa8	27.26	26.91	26.58	26.92	0.34	0.9977	26.85	3	F07	SYBR	RPL32	Unkn	Qa8	21.98	21.6	21.69	21.76	0.2	0.9977	21.71	3	F04	SYBR	RPS2	Unkn	Qa8	29.45	28.99	28.02	28.82	0.73	0.9977	28.75	24.9832	1.86676	3.04772	-1.18096	2.26728	Qa8	f	qu	0.818579
4	E01	SYBR	f4r1	Unkn	Qa9	26.93	27.1	27.15	27.06	0.12	1.0023	27.12	4	E07	SYBR	RPL32	Unkn	Qa9	23.01	23.21	23.51	23.24	0.25	1.0023	23.3	4	E04	SYBR	RPS2	Unkn	Qa9	29.37	30.24	30.62	30.08	0.64	1.0023	30.15	26.5046	0.615378	3.04772	-2.43234	5.39768	Qa9	f	qu	1.68597
4	A10	SYBR	f4r1	Unkn	V1	27.62	26.44	27.73	27.26	0.72	1.0023	27.33	4	C10	SYBR	RPL32	Unkn	V1	22.59	22.49	22.64	22.57	0.08	1.0023	22.63	4	B10	SYBR	RPS2	Unkn	V1	26.82	27.57	25.97	26.79	0.8	1.0023	26.85	24.6499	2.68014	3.04772	-0.367574	1.29018	V1
1	A10	SYBR	f4r1	Unkn	Wa1	30.22	29.23	29.68	29.71	0.5	0.9896	29.4	1	C10	SYBR	RPL32	Unkn	Wa1	24.43	24.19	24.35	24.32	0.12	0.9896	24.07	1	B10	SYBR	RPS2	Unkn	Wa1	31.32	35.19	33.34	33.28	1.94	0.9896	32.94	28.1579	1.24213	3.04772	-1.80559	3.49572	Wa1	f	wo	1.25154
4	H01	SYBR	f4r1	Unkn	Wa10	27.41	27.28	26.99	27.23	0.22	1.0023	27.29	4	H07	SYBR	RPL32	Unkn	Wa10	23.62	23.36	23.27	23.42	0.18	1.0023	23.47	4	H04	SYBR	RPS2	Unkn	Wa10	28.84	29.85	28.36	29.02	0.76	1.0023	29.08	26.1248	1.16515	3.04772	-1.88256	3.68729	Wa10	f	wo	1.30489
1	D10	SYBR	f4r1	Unkn	Wa2	28.15	28.26	28.2	28.2	0.06	0.9896	27.91	1	F10	SYBR	RPL32	Unkn	Wa2	22.66	22.6	23.06	22.77	0.25	0.9896	22.54	1	E10	SYBR	RPS2	Unkn	Wa2	32.65	29.67	30.42	30.91	1.55	0.9896	30.59	26.2583	1.65169	3.04772	-1.39602	2.63175	Wa2	f	wo	0.967648
2	A10	SYBR	f4r1	Unkn	Wa3	31.64	32.03	31.12	31.6	0.46	1.0104	31.92	2	C10	SYBR	RPL32	Unkn	Wa3	25.88	26.01	26.06	25.98	0.09	1.0104	26.25	2	B10	SYBR	RPS2	Unkn	Wa3	36.1	35.55	34.71	35.45	0.7	1.0104	35.82	30.6639	1.2561	3.04772	-1.79162	3.46203	Wa3	f	wo	1.24186
2	D10	SYBR	f4r1	Unkn	Wa4	30.53	30.59	30.3	30.47	0.15	1.0104	30.79	2	F10	SYBR	RPL32	Unkn	Wa4	24.56	24.68	24.28	24.51	0.21	1.0104	24.76	2	E10	SYBR	RPS2	Unkn	Wa4	34.41	34.01	34.77	34.4	0.38	1.0104	34.75	29.3327	1.45725	3.04772	-1.59046	3.01146	Wa4	f	wo	1.10242
3	G01	SYBR	f4r1	Unkn	Wa5	26.65	26.77	27.24	26.89	0.31	0.9977	26.82	3	G07	SYBR	RPL32	Unkn	Wa5	22.51	22.24	22.38	22.38	0.14	0.9977	22.33	3	G04	SYBR	RPS2	Unkn	Wa5	28.45	28.72	29.96	29.04	0.81	0.9977	28.98	25.4386	1.38138	3.04772	-1.66634	3.17408	Wa5	f	wo	1.15502
3	H01	SYBR	f4r1	Unkn	Wa6	26.97	27.41	26.74	27.04	0.34	0.9977	26.98	3	H07	SYBR	RPL32	Unkn	Wa6	22.88	22.8	22.65	22.78	0.12	0.9977	22.72	3	H04	SYBR	RPS2	Unkn	Wa6	29.11	29.07	28.9	29.03	0.11	0.9977	28.96	25.6509	1.32905	3.04772	-1.71867	3.29132	Wa6	f	wo	1.19129
3	A10	SYBR	f4r1	Unkn	Wa7	28.35	29.06	29.1	28.84	0.42	0.9977	28.77	3	C10	SYBR	RPL32	Unkn	Wa7	23.73	24.24	23.98	23.98	0.26	0.9977	23.93	3	B10	SYBR	RPS2	Unkn	Wa7	30.5	31.44	29.94	30.63	0.76	0.9977	30.56	27.0426	1.72743	3.04772	-1.32029	2.49716	Wa7	f	wo	0.915155
3	D10	SYBR	f4r1	Unkn	Wa8	28.33	27.33	27.66	27.77	0.51	0.9977	27.71	3	F10	SYBR	RPL32	Unkn	Wa8	22.06	22.42	22.24	22.24	0.18	0.9977	22.19	3	E10	SYBR	RPS2	Unkn	Wa8	29.11	31.07	29.16	29.78	1.12	0.9977	29.71	25.6762	2.03385	3.04772	-1.01387	2.01932	Wa8	f	wo	0.702761
4	G01	SYBR	f4r1	Unkn	Wa9	26.94	26.59	26.72	26.75	0.18	1.0023	26.81	4	G07	SYBR	RPL32	Unkn	Wa9	22.43	22.5	22.35	22.43	0.08	1.0023	22.48	4	G04	SYBR	RPS2	Unkn	Wa9	29.67	27.9	29.7	29.09	1.03	1.0023	29.16	25.6031	1.20694	3.04772	-1.84078	3.58203	Wa9	f	wo	1.27593
1	E01	SYBR	f4r1	Unkn	WMa1	29.3	29.66	29.6	29.52	0.19	0.9896	29.21	1	E07	SYBR	RPL32	Unkn	WMa1	25.67	26.42	25.37	25.82	0.54	0.9896	25.55	1	E04	SYBR	RPS2	Unkn	WMa1	35.76	34.31	35.14	35.07	0.73	0.9896	34.71	29.7799	-0.569867	3.04772	-3.61758	12.2744	WMa1	m	wing	2.50752
1	F01	SYBR	f4r1	Unkn	WMa2	29.63	29.03	29.37	29.34	0.3	0.9896	29.04	1	F07	SYBR	RPL32	Unkn	WMa2	25.71	25.47	25.26	25.48	0.23	0.9896	25.22	1	F04	SYBR	RPS2	Unkn	WMa2	34.86	33.35	34.16	34.12	0.76	0.9896	33.77	29.1835	-0.143547	3.04772	-3.19126	9.1341	WMa2	m	wing	2.21201
2	C01	SYBR	f4r1	Unkn	WMa3	27.17	28.41	27.61	27.73	0.63	1.0104	28.02	2	C07	SYBR	RPL32	Unkn	WMa3	27.01	26.72	27.13	26.95	0.21	1.0104	27.23	2	C04	SYBR	RPS2	Unkn	WMa3	32	32.97	32.12	32.36	0.53	1.0104	32.7	29.8399	-1.81992	3.04772	-4.86764	29.1948	WMa3	m	wing	3.37399
2	D01	SYBR	f4r1	Unkn	WMa4	25.28	25.34	25.76	25.46	0.26	1.0104	25.72	2	D07	SYBR	RPL32	Unkn	WMa4	23.61	23.57	23.68	23.62	0.06	1.0104	23.86	2	D04	SYBR	RPS2	Unkn	WMa4	28.78	28.35		28.57	0.3	1.0104	28.86	26.2412	-0.521181	3.04772	-3.5689	11.8671	WMa4	m	wing	2.47377
3	C01	SYBR	f4r1	Unkn	WMa5	26	25.81	25.89	25.9	0.1	0.9977	25.84	3	C07	SYBR	RPL32	Unkn	WMa5	23.1	22.97	23.2	23.09	0.12	0.9977	23.04	3	C04	SYBR	RPS2	Unkn	WMa5	29.18	29.07	30.47	29.57	0.78	0.9977	29.51	26.0751	-0.235092	3.04772	-3.28281	9.73248	WMa5	m	wing	2.27547
3	D01	SYBR	f4r1	Unkn	WMa6	25.56	25.73	25.81	25.7	0.13	0.9977	25.64	3	D07	SYBR	RPL32	Unkn	WMa6	24.41	23.86	23.73	24	0.36	0.9977	23.94	3	D04	SYBR	RPS2	Unkn	WMa6	29.36	32.58	29.21	30.38	1.9	0.9977	30.31	26.9374	-1.29736	3.04772	-4.34508	20.3235	WMa6	m	wing	3.01178
4	C01	SYBR	f4r1	Unkn	WMa7	26.31	26.36	26.06	26.24	0.16	1.0023	26.3	4	C07	SYBR	RPL32	Unkn	WMa7	23.82	24.5	24.79	24.37	0.5	1.0023	24.43	4	C04	SYBR	RPS2	Unkn	WMa7	30.72	31.75	30.39	30.95	0.71	1.0023	31.02	27.5285	-1.22851	3.04772	-4.27622	19.3763	WMa7	m	wing	2.96405
4	D01	SYBR	f4r1	Unkn	WMa8	26.73	26.91	26.15	26.6	0.4	1.0023	26.66	4	D07	SYBR	RPL32	Unkn	WMa8	24.89	24.7	25.05	24.88	0.18	1.0023	24.94	4	D04	SYBR	RPS2	Unkn	WMa8	31.26	30.81		31.04	0.32	1.0023	31.11	27.8547	-1.19468	3.04772	-4.2424	18.9273	WMa8	m	wing	2.94061
													1	H10	SYBR	RPL32	Unkn	Pooled	23.46	23.72	23.97	23.72	0.26	0.9896	23.47
													2	H10	SYBR	RPL32	Unkn	Pooled	24.18	24.34	24.12	24.21	0.11	1.0104	24.46
													3	H10	SYBR	RPL32	Unkn	Pooled	23.61	24.46	23.66	23.91	0.48	0.9977	23.86
													4	H10	SYBR	RPL32	Unkn	Pooled	23.78	24.19	24.09	24.02	0.21	1.0023	24.08

## Sheet: to_export_to_R
Sample	sex	morph	dsx
Ea1	m	erg	1.37351
Ea10	m	erg	3.3321
Ea2	m	erg	1.50572
Ea3	m	erg	1.87125
Ea4	m	erg	2.64077
Ea5	m	erg	2.63322
Ea6	m	erg	2.26354
Ea7	m	erg	2.32578
Ea8	m	erg	2.44576
Ea9	m	erg	3.38142
Qa1	f	qu	0.826531
Qa10	f	qu	1.10726
Qa2	f	qu	0
Qa3	f	qu	0.906331
Qa4	f	qu	1.70084
Qa5	f	qu	1.25904
Qa6	f	qu	0.78595
Qa7	f	qu	1.231
Qa8	f	qu	0.818579
Qa9	f	qu	1.68597
Wa1	f	wo	1.25154
Wa10	f	wo	1.30489
Wa2	f	wo	0.967648
Wa3	f	wo	1.24186
Wa4	f	wo	1.10242
Wa5	f	wo	1.15502
Wa6	f	wo	1.19129
Wa7	f	wo	0.915155
Wa8	f	wo	0.702761
Wa9	f	wo	1.27593
WMa1	m	wing	2.50752
WMa2	m	wing	2.21201
WMa3	m	wing	3.37399
WMa4	m	wing	2.47377
WMa5	m	wing	2.27547
WMa6	m	wing	3.01178
WMa7	m	wing	2.96405
WMa8	m	wing	2.94061
