# Supplementary material for: Evolution of Social Insect Polyphenism Facilitated by the Sex Differentiation Cascade
Source: PLoS Genet. 2016 Mar 31;12(3):e1005952. doi: 10.1371/journal.pgen.1005952 (PMC4816456; doi:10.1371/journal.pgen.1005952)
Supplement: S1 Data — (ZIP) [file pgen.1005952.s017.zip › qPCRdata_dsx/qPCR_data_dsx_gynandros.xlsx]

## Sheet: raw_data
plate	Well	Target	Sample	Cq1	Cq2	Cq3	Cq_mean
plate150304	A01	4for/F5rev	Gyn4_male	25.306	25.1081	25.0513	25.1551
plate150304	A04	4for/M5rev	Gyn4_male	27.4083	27.1162	27.2713	27.2653
plate150304	A07	RPS2neu f/r	Gyn4_male	30.0794	29.8421	29.8809	29.9342	plate 1:
plate150304	A10	y45F10D_Jo1 f/r	Gyn4_male	24.3394	24.4179	24.4686	24.4086	2015-03-04
plate150304	B01	4for/F5rev	Gyn4_female	24.6964	24.6811	25.0223	24.7999	gynandro
plate150304	B04	4for/M5rev	Gyn4_female	29.8317	30.0353	29.635	29.834	#4
plate150304	B07	RPS2neu f/r	Gyn4_female	30.0955	30.4079	30.3757	30.293
plate150304	B10	y45F10D_Jo1 f/r	Gyn4_female	24.5462	24.6879	24.8056	24.6799
plate150310	A01	4for/F5rev	1.) fem6_halb	27.1963	27.0422	27.1021	27.1135
plate150310	A04	4for/M5rev	1.) fem6_halb	35.0034	35.755	35.5063	35.4216
plate150310	A07	RPS2neu f/r	1.) fem6_halb	32.0209	32.0576	32.0215	32.0333
plate150310	A10	y45F10D_JO1 f/r	1.) fem6_halb	26.3693	26.2901	26.542	26.4004
plate150310	B01	4for/F5rev	2.) male6_halb	25.6915	25.7283	26.0353	25.8184
plate150310	B04	4for/M5rev	2.) male6_halb	28.571	28.6069	28.4193	28.5324
plate150310	B07	RPS2neu f/r	2.) male6_halb	29.2524	29.2382	29.4825	29.3244
plate150310	B10	y45F10D_JO1 f/r	2.) male6_halb	24.6944	24.8054	24.7597	24.7531
plate150310	C01	4for/F5rev	3.) work8_halb	23.735	23.8014	23.9221	23.8195
plate150310	C04	4for/M5rev	3.) work8_halb	27.4111	27.6253	27.5902	27.5422
plate150310	C07	RPS2neu f/r	3.) work8_halb	27.5863	27.793	27.8469	27.7421	plate 2:
plate150310	C10	y45F10D_JO1 f/r	3.) work8_halb	23.9238	23.9542	24.0751	23.9844	2015-03-10
plate150310	D01	4for/F5rev	4.) male8_halb	25.688	25.7384	25.7308	25.7191	gynandros
plate150310	D04	4for/M5rev	4.) male8_halb	24.7974	25.0268	24.8545	24.8929	#6
plate150310	D07	RPS2neu f/r	4.) male8_halb	28.467	28.7977	28.4325	28.5657	#8
plate150310	D10	y45F10D_JO1 f/r	4.) male8_halb	24.1761	24.2802	24.3032	24.2532	#10
plate150310	E01	4for/F5rev	5.) fem10_halb	26.0402	25.9621	25.9743	25.9922
plate150310	E04	4for/M5rev	5.) fem10_halb	30.8408	30.5318	30.9637	30.7788
plate150310	E07	RPS2neu f/r	5.) fem10_halb	30.9195	30.9046	30.7006	30.8416
plate150310	E10	y45F10D_JO1 f/r	5.) fem10_halb	26.7645	27.0395	26.9559	26.92
plate150310	F01	4for/F5rev	6.) male10_halb	23.9873	23.9205	23.8613	23.923
plate150310	F04	4for/M5rev	6.) male10_halb	28.1127	27.751	28.0503	27.9713
plate150310	F07	RPS2neu f/r	6.) male10_halb	27.908	27.8076	27.76	27.8252
plate150310	F10	y45F10D_JO1 f/r	6.) male10_halb	24.1296	24.0984	24.1653	24.1311

## Sheet: analysis
HK1: RPS2neu								HK2: y45								geoMean HK	dsx_female													dsx_male
plate	Well	Target	Sample	Cq1	Cq2	Cq3	Cq_mean	plate	Well	Target	Sample	Cq1	Cq2	Cq3	Cq_mean		plate	Well	Target	Sample	Cq1	Cq2	Cq3	Cq_mean	∆Cq	∆Cq(norm)	∆∆Cq	2^-∆∆Cq	ln(2^-∆∆Cq)	plate	Well	Target	Sample	Cq1	Cq2	Cq3	Cq_mean	∆Cq	∆Cq(norm)	∆∆Cq	2^-∆∆Cq	ln(2^-∆∆Cq)
plate150304	B07	RPS2neu f/r	Gyn4_female	30.0955	30.4079	30.3757	30.293	plate150304	B10	y45F10D_Jo1 f/r	Gyn4_female	24.5462	24.6879	24.8056	24.6799	27.3428	plate150304	B01	4for/F5rev	Gyn4_female	24.6964	24.6811	25.0223	24.7999	-2.54287	-0.602173	-1.9407	3.83892	1.34519	plate150304	B04	4for/M5rev	Gyn4_female	29.8317	30.0353	29.635	29.834	2.49119	6.34073	-3.84954	14.4154	2.66829
plate150304	A07	RPS2neu f/r	Gyn4_male	30.0794	29.8421	29.8809	29.9342	plate150304	A10	y45F10D_Jo1 f/r	Gyn4_male	24.3394	24.4179	24.4686	24.4086	27.0306	plate150304	A01	4for/F5rev	Gyn4_male	25.306	25.1081	25.0513	25.1551	-1.87544	-0.602173	-1.27327	2.41709	0.882563	plate150304	A04	4for/M5rev	Gyn4_male	27.4083	27.1162	27.2713	27.2653	0.234685	6.34073	-6.10604	68.8814	4.23239
plate150310	A07	RPS2neu f/r	1.) fem6_halb	32.0209	32.0576	32.0215	32.0333	plate150310	A10	y45F10D_JO1 f/r	1.) fem6_halb	26.3693	26.2901	26.542	26.4004	29.0808	plate150310	A01	4for/F5rev	1.) fem6_halb	27.1963	27.0422	27.1021	27.1135	-1.96729	-0.602173	-1.36512	2.57597	0.946227	plate150310	A04	4for/M5rev	1.) fem6_halb	35.0034	35.755	35.5063	35.4216	6.34073	6.34073	0	1	0
plate150310	B07	RPS2neu f/r	2.) male6_halb	29.2524	29.2382	29.4825	29.3244	plate150310	B10	y45F10D_JO1 f/r	2.) male6_halb	24.6944	24.8054	24.7597	24.7531	26.942	plate150310	B01	4for/F5rev	2.) male6_halb	25.6915	25.7283	26.0353	25.8184	-1.12362	-0.602173	-0.521448	1.43539	0.36144	plate150310	B04	4for/M5rev	2.) male6_halb	28.571	28.6069	28.4193	28.5324	1.59041	6.34073	-4.75031	26.9146	3.29267
plate150310	C07	RPS2neu f/r	3.) work8_halb	27.5863	27.793	27.8469	27.7421	plate150310	C10	y45F10D_JO1 f/r	3.) work8_halb	23.9238	23.9542	24.0751	23.9844	25.7949	plate150310	C01	4for/F5rev	3.) work8_halb	23.735	23.8014	23.9221	23.8195	-1.97539	-0.602173	-1.37321	2.59047	0.951838	plate150310	C04	4for/M5rev	3.) work8_halb	27.4111	27.6253	27.5902	27.5422	1.74731	6.34073	-4.59342	24.1411	3.18392
plate150310	D07	RPS2neu f/r	4.) male8_halb	28.467	28.7977	28.4325	28.5657	plate150310	D10	y45F10D_JO1 f/r	4.) male8_halb	24.1761	24.2802	24.3032	24.2532	26.3213	plate150310	D01	4for/F5rev	4.) male8_halb	25.688	25.7384	25.7308	25.7191	-0.602173	-0.602173	0	1	0	plate150310	D04	4for/M5rev	4.) male8_halb	24.7974	25.0268	24.8545	24.8929	-1.42835	6.34073	-7.76908	218.135	5.38511
plate150310	E07	RPS2neu f/r	5.) fem10_halb	30.9195	30.9046	30.7006	30.8416	plate150310	E10	y45F10D_JO1 f/r	5.) fem10_halb	26.7645	27.0395	26.9559	26.92	28.8141	plate150310	E01	4for/F5rev	5.) fem10_halb	26.0402	25.9621	25.9743	25.9922	-2.82191	-0.602173	-2.21974	4.6581	1.53861	plate150310	E04	4for/M5rev	5.) fem10_halb	30.8408	30.5318	30.9637	30.7788	1.96463	6.34073	-4.37609	20.7652	3.03328
plate150310	F07	RPS2neu f/r	6.) male10_halb	27.908	27.8076	27.76	27.8252	plate150310	F10	y45F10D_JO1 f/r	6.) male10_halb	24.1296	24.0984	24.1653	24.1311	25.9124	plate150310	F01	4for/F5rev	6.) male10_halb	23.9873	23.9205	23.8613	23.923	-1.98938	-0.602173	-1.3872	2.61571	0.961536	plate150310	F04	4for/M5rev	6.) male10_halb	28.1127	27.751	28.0503	27.9713	2.05893	6.34073	-4.2818	19.4513	2.96791

## Sheet: for_R
Sample	female	male	sex
Gyn4_female	1.34519	2.66829	f
Gyn4_male	0.882563	4.23239	m
1.)_fem6_halb	0.946227	0	f
2.)_male6_halb	0.36144	3.29267	m
3.)_work8_halb	0.951838	3.18392	f
4.)_male8_halb	0	5.38511	m
5.)_fem10_halb	1.53861	3.03328	f
6.)_male10_halb	0.961536	2.96791	m
