# Supplementary material for: Evolution of Social Insect Polyphenism Facilitated by the Sex Differentiation Cascade
Source: PLoS Genet. 2016 Mar 31;12(3):e1005952. doi: 10.1371/journal.pgen.1005952 (PMC4816456; doi:10.1371/journal.pgen.1005952)
Supplement: S1 Data — (ZIP) [file pgen.1005952.s017.zip › qPCRdata_dsx/qPCR_data_dsx_sex_specific_isoforms.xlsx]

## Sheet: raw_data
plate	Well	Target	Content	Sample	Cq1	Cq2	Cq3	Cq_mean
1	A01	4for/Frev	Unkn	1.) EP1_5ng	27.8406	27.9183	28.0096	27.9228
1	A04	4for/M5rev	Unkn	1.) EP1_5ng	26.9724	26.877	27.0152	26.9549
1	A07	RPS2neu	Unkn	1.) EP1_5ng	30.9573	31.0024	31.2203	31.06
1	A10	y45F10D JO1 f/r	Unkn	1.) EP1_5ng	24.5972	24.6889	24.8765	24.7209
1	B01	4for/Frev	Unkn	2.) EP2_5ng	27.3255	27.1746	27.3179	27.2727
1	B04	4for/M5rev	Unkn	2.) EP2_5ng	25.7035	25.5496	26.0433	25.7655
1	B07	RPS2neu	Unkn	2.) EP2_5ng	28.7043	28.933	28.8163	28.8179
1	B10	y45F10D JO1 f/r	Unkn	2.) EP2_5ng	24.5437	24.7073	24.6571	24.636
1	C01	4for/Frev	Unkn	4.) QP1_5ng	25.5719	25.3811	25.5235	25.4921
1	C04	4for/M5rev	Unkn	4.) QP1_5ng	35.1755	34.3192	34.3817	34.6254
1	C07	RPS2neu	Unkn	4.) QP1_5ng	29.0731	29.1527	29.168	29.1312
1	C10	y45F10D JO1 f/r	Unkn	4.) QP1_5ng	24.0606	24.126	24.0793	24.0886
1	D01	4for/Frev	Unkn	5.) QP2_5ng	25.2036	25.255	25.2604	25.2397
1	D04	4for/M5rev	Unkn	5.) QP2_5ng	34.0721	33.4148	33.7964	33.7611
1	D07	RPS2neu	Unkn	5.) QP2_5ng	29.5576	29.3141	29.1393	29.337
1	D10	y45F10D JO1 f/r	Unkn	5.) QP2_5ng	23.6521	23.622	23.7435	23.6726
1	F01	4for/Frev	Unkn	10.) WMP1_5ng	27.5128	27.5065	27.3906	27.47
1	F04	4for/M5rev	Unkn	10.) WMP1_5ng	26.3271	26.2453	26.442	26.3382
1	F07	RPS2neu	Unkn	10.) WMP1_5ng	29.7424	29.4335	29.5908	29.5889
1	F10	y45F10D JO1 f/r	Unkn	10.) WMP1_5ng	23.3791	23.3645	23.4172	23.3869
1	G01	4for/Frev	Unkn	11.) WMP2_5ng	24.7067	24.748	24.6837	24.7128
1	G04	4for/M5rev	Unkn	11.) WMP2_5ng	23.9836	23.9608	24.104	24.0161
1	G07	RPS2neu	Unkn	11.) WMP2_5ng	28.1769	28.3367	28.3363	28.2833
1	G10	y45F10D JO1 f/r	Unkn	11.) WMP2_5ng	23.409	23.4057	23.4979	23.4376
2	A01	4for/F5rev	Unkn	19.) EP5_5ng	28.11	28.22	28.07	28.1333
2	A04	4for/M5rev	Unkn	19.) EP5_5ng	26.39	26.61	26.54	26.5133
2	A07	RPS2neu f/r	Unkn	19.) EP5_5ng	31.06	31.06	31.42	31.18
2	A10	y45F10D_JO1 f/r	Unkn	19.) EP5_5ng	24.16	24.21	24.36	24.2433
2	B01	4for/F5rev	Unkn	20.) EP6_5ng	27.45	27.57	27.62	27.5467
2	B04	4for/M5rev	Unkn	20.) EP6_5ng	25.83	25.68	25.69	25.7333
2	B07	RPS2neu f/r	Unkn	20.) EP6_5ng	29.98	30.17	30.18	30.11
2	B10	y45F10D_JO1 f/r	Unkn	20.) EP6_5ng	23.65	23.87	23.77	23.7633
2	C01	4for/F5rev	Unkn	22.) QP4_5ng	24.15	24.18	24.22	24.1833
2	C04	4for/M5rev	Unkn	22.) QP4_5ng	34.57	34.7	34.31	34.5267
2	C07	RPS2neu f/r	Unkn	22.) QP4_5ng	28.62	28.6	28.34	28.52
2	C10	y45F10D_JO1 f/r	Unkn	22.) QP4_5ng	24	23.99	24.03	24.0067
2	D01	4for/F5rev	Unkn	23.) QP6_5ng	25.06	24.99	24.96	25.0033
2	D04	4for/M5rev	Unkn	23.) QP6_5ng	34.64	34.49	34.19	34.44
2	D07	RPS2neu f/r	Unkn	23.) QP6_5ng	29.68	29.58	29.36	29.54
2	D10	y45F10D_JO1 f/r	Unkn	23.) QP6_5ng	23.53	23.6	23.64	23.59
2	E01	4for/F5rev	Unkn	8.) WP2_5ng	25.16	25.17	25.17	25.1667
2	E04	4for/M5rev	Unkn	8.) WP2_5ng	36.66	35		35.83
2	E07	RPS2neu f/r	Unkn	8.) WP2_5ng	29.69	29.5	29.65	29.6133
2	E10	y45F10D_JO1 f/r	Unkn	8.) WP2_5ng	24.69	24.76	24.81	24.7533
2	F01	4for/F5rev	Unkn	12.) WMP3_5ng	27.42	27.32	27.53	27.4233
2	F04	4for/M5rev	Unkn	12.) WMP3_5ng	25.86	25.81	25.94	25.87
2	F07	RPS2neu f/r	Unkn	12.) WMP3_5ng	29.4	29.26	29.67	29.4433
2	F10	y45F10D_JO1 f/r	Unkn	12.) WMP3_5ng	23.02	23.04	23.08	23.0467
2	G01	4for/F5rev	Unkn	13.) WMP4_5ng	26.72	26.7	26.79	26.7367
2	G04	4for/M5rev	Unkn	13.) WMP4_5ng	26.53	26.45	26.46	26.48
2	G07	RPS2neu f/r	Unkn	13.) WMP4_5ng	30.87	30.51	30.76	30.7133
2	G10	y45F10D_JO1 f/r	Unkn	13.) WMP4_5ng	23.76	23.73	23.83	23.7733
3	A01	4for/F5rev	Unkn	3.) EP3_5ng	26.2	26.07	26.1	26.1233
3	A04	4for/M5rev	Unkn	3.) EP3_5ng	24.05	23.93	24.12	24.0333
3	A07	RPS2neu	Unkn	3.) EP3_5ng	28.16	28.14	28.49	28.2633
3	A10	y45F10D JO1 f/r	Unkn	3.) EP3_5ng	24.99	24.99	25.15	25.0433
3	B01	4for/F5rev	Unkn	21.) EP9_5ng	27.41	27.44	27.56	27.47
3	B04	4for/M5rev	Unkn	21.) EP9_5ng	26.16	26.05	26.11	26.1067
3	B07	RPS2neu	Unkn	21.) EP9_5ng	30	30.41	30.28	30.23
3	B10	y45F10D JO1 f/r	Unkn	21.) EP9_5ng	23.3	23.45	23.38	23.3767
3	C01	4for/F5rev	Unkn	29.) QP5_5g	25	24.9	25	24.9667
3	C04	4for/M5rev	Unkn	29.) QP5_5g	33.16	33.94	33.07	33.39
3	C07	RPS2neu	Unkn	29.) QP5_5g	28.58	28.78	28.72	28.6933
3	C10	y45F10D JO1 f/r	Unkn	29.) QP5_5g	22.71	22.96	22.84	22.8367
3	D01	4for/F5rev	Unkn	30.) QP7_5ng	24.48	24.53	24.5	24.5033
3	D04	4for/M5rev	Unkn	30.) QP7_5ng	33.49	33.89	34.03	33.8033
3	D07	RPS2neu	Unkn	30.) QP7_5ng	28.5	28.76	28.53	28.5967
3	D10	y45F10D JO1 f/r	Unkn	30.) QP7_5ng	22.85	22.88	22.99	22.9067
3	E01	4for/F5rev	Unkn	34.) WP4_5ng	27.1	27.07	27.14	27.1033
3	E04	4for/M5rev	Unkn	34.) WP4_5ng		37.45		37.45
3	E07	RPS2neu	Unkn	34.) WP4_5ng	30.18	30.27	30.3	30.25
3	E10	y45F10D JO1 f/r	Unkn	34.) WP4_5ng	26.6	26.66	26.75	26.67
3	F01	4for/F5rev	Unkn	14.) WMP5_5ng	27.41	27.33	27.05	27.2633
3	F04	4for/M5rev	Unkn	14.) WMP5_5ng	26.44	26.52	26.49	26.4833
3	F07	RPS2neu	Unkn	14.) WMP5_5ng	30.17	29.46	29.82	29.8167
3	F10	y45F10D JO1 f/r	Unkn	14.) WMP5_5ng	22.89	22.87	22.98	22.9133
3	G01	4for/F5rev	Unkn	15.) WMP6_5ng	30.08	30.06	30.02	30.0533
3	G04	4for/M5rev	Unkn	15.) WMP6_5ng	28	27.89	28.06	27.9833
3	G07	RPS2neu	Unkn	15.) WMP6_5ng	32.53	32.74	32.33	32.5333
3	G10	y45F10D JO1 f/r	Unkn	15.) WMP6_5ng	25.33	25.33	25.3	25.32
4	A01	4for/F5rev	Unkn	6.) QP3_5ng	25.4847	25.3266	25.4711	25.4275
4	A04	4for/M5rev	Unkn	6.) QP3_5ng	36.1488	35.3284	34.7459	35.4077
4	A07	RPS2neu	Unkn	6.) QP3_5ng	30.2289	30.0678	30.4753	30.2574
4	A10	y45F10D_JO1 f/r	Unkn	6.) QP3_5ng	23.7014	23.6155	24.0209	23.7793
4	B01	4for/F5rev	Unkn	31.) QP9_5ng	24.6588	24.7741	25.0224	24.8184
4	B04	4for/M5rev	Unkn	31.) QP9_5ng	34.0991	33.9526	35.5177	34.5231
4	B07	RPS2neu	Unkn	31.) QP9_5ng	28.7564	28.9102	29.0022	28.8896
4	B10	y45F10D_JO1 f/r	Unkn	31.) QP9_5ng	22.8703	23.0402	22.9513	22.9539
4	C01	4for/F5rev	Unkn	9.) WP3_5ng	24.3345	24.5201	24.4913	24.4486
4	C04	4for/M5rev	Unkn	9.) WP3_5ng	30.766	37.7459		34.256
4	C07	RPS2neu	Unkn	9.) WP3_5ng	29.3583	30.4558	29.3095	29.7079
4	C10	y45F10D_JO1 f/r	Unkn	9.) WP3_5ng	24.4065	24.4511	24.4339	24.4305
4	D01	4for/F5rev	Unkn	35.) WP5_5ng	23.3812	23.4385	23.4151	23.4116
4	D04	4for/M5rev	Unkn	35.) WP5_5ng	34.801	36.8222	34.8711	35.8116
4	D07	RPS2neu	Unkn	35.) WP5_5ng	28.0636	27.9228	28.1806	28.0557
4	D10	y45F10D_JO1 f/r	Unkn	35.) WP5_5ng	23.5017	23.5796	23.6555	23.5789
4	E01	4for/F5rev	Unkn	16.) WMP7_5ng	25.5676	25.6249	26.0148	25.7358
4	E04	4for/M5rev	Unkn	16.) WMP7_5ng	24.4569	24.4063	24.3659	24.4097
4	E07	RPS2neu	Unkn	16.) WMP7_5ng	28.4655	28.3527	28.4408	28.4197
4	E10	y45F10D_JO1 f/r	Unkn	16.) WMP7_5ng	23.3169	23.2272	23.3314	23.2918
4	F01	4for/F5rev	Unkn	17.) WMP8_5ng	26.4116	26.4623	26.5645	26.4795
4	F04	4for/M5rev	Unkn	17.) WMP8_5ng	25.4434	25.3433	25.4345	25.4071
4	F07	RPS2neu	Unkn	17.) WMP8_5ng	29.1495	28.9648	29.3338	29.1494
4	F10	y45F10D_JO1 f/r	Unkn	17.) WMP8_5ng	23.939	23.9566	24.0809	23.9921
4	G01	4for/F5rev	Unkn	25.) EP4_5ng	28.2552	28.3151	28.0129	28.1944
4	G04	4for/M5rev	Unkn	25.) EP4_5ng	27.0805	27.0311	27.1131	27.0749
4	G10	y45F10D_JO1 f/r	Unkn	25.) EP4_5ng	24.8894	24.8747	24.95	24.9047
4	H07	RPS2neu	Unkn	25.) EP4_5ng	30.7257	31.2649	31.3055	31.0987
5	A01	4for/F5rev	Unkn	26.) EP7_5ng	27.4632	27.4603	27.5315	27.485
5	A04	4for/M5rev	Unkn	26.) EP7_5ng	26.3365	26.0841	26.2907	26.2371
5	A07	RPS2neu	Unkn	26.) EP7_5ng	29.42	29.4238	29.0315	29.2917
5	A10	y45F10D_JO1 f/r	Unkn	26.) EP7_5ng	23.9908	24.0099	24.214	24.0716
5	B01	4for/F5rev	Unkn	41.) QP4_5ng	24.9296	24.6916	25.118	24.9131
5	B04	4for/M5rev	Unkn	41.) QP4_5ng	35.1018	35.2155	34.5429	34.9534
5	B07	RPS2neu	Unkn	41.) QP4_5ng	28.9775	29.2885	29.2261	29.164
5	B10	y45F10D_JO1 f/r	Unkn	41.) QP4_5ng	23.1059	23.1557	23.1701	23.1439
5	C01	4for/F5rev	Unkn	18.) WMP9_5ng	30.2599	30.1296	30.6567	30.3487
5	C04	4for/M5rev	Unkn	18.) WMP9_5ng	27.4351	27.7617	27.5455	27.5808
5	C07	RPS2neu	Unkn	18.) WMP9_5ng	31.8265	32.4522	32.079	32.1192
5	C10	y45F10D_JO1 f/r	Unkn	18.) WMP9_5ng	26.7561	27.0403	26.9636	26.92
5	D01	4for/F5rev	Unkn	36.) WP6_5ng	24.4965	24.5167	24.5046	24.506
5	D04	4for/M5rev	Unkn	36.) WP6_5ng	37.8421	37.896		37.8691
5	D07	RPS2neu	Unkn	36.) WP6_5ng	29.7991	29.6752	30.0627	29.8457
5	D10	y45F10D_JO1 f/r	Unkn	36.) WP6_5ng	24.4612	24.6081	24.6153	24.5615
5	E01	4for/F5rev	Unkn	37.) WP7_5ng	24.2879	24.3493	24.4039	24.347
5	E04	4for/M5rev	Unkn	37.) WP7_5ng	36.4807	38.147	36.6271	37.0849
5	E07	RPS2neu	Unkn	37.) WP7_5ng	28.9295	28.802	28.4096	28.7137
5	E10	y45F10D_JO1 f/r	Unkn	37.) WP7_5ng	24.4207	24.421	24.4915	24.4444
5	F01	4for/F5rev	Unkn	38.) WP8_5ng	23.7478	23.6443	24.018	23.8034
5	F04	4for/M5rev	Unkn	38.) WP8_5ng	36.1264	38.0331	36.371	36.8435
5	F07	RPS2neu	Unkn	38.) WP8_5ng	28.2744	27.7094	27.9527	27.9788
5	F10	y45F10D_JO1 f/r	Unkn	38.) WP8_5ng	24.0674	24.0294	24.121	24.0726
5	G01	4for/F5rev	Unkn	39.) WP9_5ng	23.8779	23.8198	23.9028	23.8668
5	G04	4for/M5rev	Unkn	39.) WP9_5ng	34.7611	35.1865	34.4879	34.8119
5	G10	y45F10D_JO1 f/r	Unkn	39.) WP9_5ng	23.9392	23.9899	24.0449	23.9914
5	H07	RPS2neu	Unkn	39.) WP9_5ng	26.7849	26.9079	26.8039	26.8322
6	A01	4for/F5rev	Unkn	27.) EP8_5ng	26.6889	26.3849	26.5817	26.5518
6	A04	4for/M5rev	Unkn	27.) EP8_5ng	26.0699	26.0577	25.8308	25.9861
6	A07	RPS2neu	Unkn	27.) EP8_5ng	30.1623	29.6395	30.4071	30.0696
6	A10	y45F10D_JO1 f/r	Unkn	27.) EP8_5ng	23.7318	23.7777	23.8519	23.7871
6	B01	4for/F5rev	Unkn	28.) EP10_5ng	26.5048	26.2639	26.6326	26.4671
6	B04	4for/M5rev	Unkn	28.) EP10_5ng	25.7762	24.8467	25.0026	25.2085
6	B07	RPS2neu	Unkn	28.) EP10_5ng	29.1738	28.5639	28.4187	28.7188
6	B10	y45F10D_JO1 f/r	Unkn	28.) EP10_5ng	23.9342	23.9595	24.0358	23.9765
6	C01	4for/F5rev	Unkn	32.) QP10_5ng	24.0611	24.2024	24.2586	24.174
6	C04	4for/M5rev	Unkn	32.) QP10_5ng	36.0441	36.3363	37.4413	36.1902
6	C07	RPS2neu	Unkn	32.) QP10_5ng	29.3644	30.1003	29.8231	29.7626
6	C10	y45F10D_JO1 f/r	Unkn	32.) QP10_5ng	24.5092	24.5681	24.4508	24.5094
6	D01	4for/F5rev	Unkn	33.) WMP5_5ng	27.464	27.3902	27.4761	27.4434
6	D04	4for/M5rev	Unkn	33.) WMP5_5ng	25.9143	25.9476	25.9523	25.9381
6	D07	RPS2neu	Unkn	33.) WMP5_5ng	29.7379	29.1824	29.7414	29.5539
6	D10	y45F10D_JO1 f/r	Unkn	33.) WMP5_5ng	22.9562	23.0031	23.1416	23.0336
6	E01	4for/F5rev	Unkn	40.) WP10_5ng	23.7248	23.7517	23.7819	23.7528
6	E04	4for/M5rev	Unkn	40.) WP10_5ng	38.2923	35.9491		37.1207
6	E07	RPS2neu	Unkn	40.) WP10_5ng	29.0086	29.1676	29.1066	29.0943
6	E10	y45F10D_JO1 f/r	Unkn	40.) WP10_5ng	24.1612	24.202	24.1224	24.1619

## Sheet: analysis
pupae:
group	Housekeeper 1: RPS2neu								Housekeeper 2: y45								geoMean	female splice form dsxF														male splice form dsxM
	plate	Well	Target	Sample	Cq_1	Cq_2	Cq_3	Cq_mean	plate	Well	Target	Sample	Cq_1	Cq_2	Cq_3	Cq_mean		plate	Well	Target	Sample	Cq_1	Cq_2	Cq_3	Cq_mean	geoMean	∆Cq	∆Cq(norm)	∆∆Cq	2^-∆∆Cq	ln(2^-∆∆Cq)	plate	Well	Target	Sample	Cq_1	Cq_2	Cq_3	Cq_mean	geoMean	∆Cq	∆Cq(norm)	∆∆Cq	2^-∆∆Cq	ln(2^-∆∆Cq)
ep	1	A07	RPS2neu	1.) EP1_5ng	30.9573	31.0024	31.2203	31.06	1	A10	y45F10D JO1 f/r	1.) EP1_5ng	24.5972	24.6889	24.8765	24.7209	27.7097	1	A01	4for/Frev	1.) EP1_5ng	27.8406	27.9183	28.0096	27.9228	27.7097	0.213099	4.19963	-3.98653	15.8513	2.76325	2	A04	4for/M5rev	1.) EP1_5ng	26.9724	26.877	27.0152	26.9549	27.7097	-0.754869	10.8912	-11.6461	3204.94	8.07245
ep	1	B07	RPS2neu	2.) EP2_5ng	28.7043	28.933	28.8163	28.8179	1	B10	y45F10D JO1 f/r	2.) EP2_5ng	24.5437	24.7073	24.6571	24.636	26.645	1	B01	4for/Frev	2.) EP2_5ng	27.3255	27.1746	27.3179	27.2727	26.645	0.627639	4.19963	-3.57199	11.8926	2.47591	2	B04	4for/M5rev	2.) EP2_5ng	25.7035	25.5496	26.0433	25.7655	26.645	-0.87956	10.8912	-11.7708	3494.27	8.15888
qp	1	C07	RPS2neu	4.) QP1_5ng	29.0731	29.1527	29.168	29.1312	1	C10	y45F10D JO1 f/r	4.) QP1_5ng	24.0606	24.126	24.0793	24.0886	26.4902	1	C01	4for/Frev	4.) QP1_5ng	25.5719	25.3811	25.5235	25.4921	26.4902	-0.998082	4.19963	-5.19771	36.7001	3.60278	2	C04	4for/M5rev	4.) QP1_5ng	35.1755	34.3192	34.3817	34.6254	26.4902	8.13522	10.8912	-2.756	6.75518	1.91031
qp	1	D07	RPS2neu	5.) QP2_5ng	29.5576	29.3141	29.1393	29.337	1	D10	y45F10D JO1 f/r	5.) QP2_5ng	23.6521	23.622	23.7435	23.6726	26.353	1	D01	4for/Frev	5.) QP2_5ng	25.2036	25.255	25.2604	25.2397	26.353	-1.11336	4.19963	-5.31299	39.753	3.68269	2	D04	4for/M5rev	5.) QP2_5ng	34.0721	33.4148	33.7964	33.7611	26.353	7.40804	10.8912	-3.48317	11.1825	2.41435
wmp	1	F07	RPS2neu	10.) WMP1_5ng	29.7424	29.4335	29.5908	29.5889	1	F10	y45F10D JO1 f/r	10.) WMP1_5ng	23.3791	23.3645	23.4172	23.3869	26.3058	1	F01	4for/Frev	10.) WMP1_5ng	27.5128	27.5065	27.3906	27.47	26.3058	1.16417	4.19963	-3.03546	8.19904	2.10402	2	F04	4for/M5rev	10.) WMP1_5ng	26.3271	26.2453	26.442	26.3382	26.3058	0.0323792	10.8912	-10.8588	1857.1	7.52677
wmp	1	G07	RPS2neu	11.) WMP2_5ng	28.1769	28.3367	28.3363	28.2833	1	G10	y45F10D JO1 f/r	11.) WMP2_5ng	23.409	23.4057	23.4979	23.4376	25.7467	1	G01	4for/Frev	11.) WMP2_5ng	24.7067	24.748	24.6837	24.7128	25.7467	-1.03389	4.19963	-5.23352	37.6223	3.6276	2	G04	4for/M5rev	11.) WMP2_5ng	23.9836	23.9608	24.104	24.0161	25.7467	-1.73059	10.8912	-12.6218	6302.9	8.74877
ep	2	A07	RPS2neu f/r	19.) EP5_5ng	31.06	31.06	31.42	31.18	2	A10	y45F10D_JO1 f/r	19.) EP5_5ng	24.16	24.21	24.36	24.2433	27.4938	2	A01	4for/F5rev	19.) EP5_5ng	28.11	28.22	28.07	28.1333	27.4938	0.639568	4.19963	-3.56006	11.7946	2.46765	2	A04	4for/M5rev	19.) EP5_5ng	26.39	26.61	26.54	26.5133	27.4938	-0.980432	10.8912	-11.8716	3747.32	8.2288
ep	2	B07	RPS2neu f/r	20.) EP6_5ng	29.98	30.17	30.18	30.11	2	B10	y45F10D_JO1 f/r	20.) EP6_5ng	23.65	23.87	23.77	23.7633	26.7491	2	B01	4for/F5rev	20.) EP6_5ng	27.45	27.57	27.62	27.5467	26.7491	0.797574	4.19963	-3.40205	10.5711	2.35812	2	B04	4for/M5rev	20.) EP6_5ng	25.83	25.68	25.69	25.7333	26.7491	-1.01576	10.8912	-11.907	3840.22	8.25328
qp	2	C07	RPS2neu f/r	22.) QP4_5ng	28.62	28.6	28.34	28.52	2	C10	y45F10D_JO1 f/r	22.) QP4_5ng	24	23.99	24.03	24.0067	26.1662	2	C01	4for/F5rev	22.) QP4_5ng	24.15	24.18	24.22	24.1833	26.1662	-1.98287	4.19963	-6.1825	72.6302	4.28538	2	C04	4for/M5rev	22.) QP4_5ng	34.57	34.7	34.31	34.5267	26.1662	8.36046	10.8912	-2.53075	5.77871	1.75418
qp	2	D07	RPS2neu f/r	23.) QP6_5ng	29.68	29.58	29.36	29.54	2	D10	y45F10D_JO1 f/r	23.) QP6_5ng	23.53	23.6	23.64	23.59	26.3979	2	D01	4for/F5rev	23.) QP6_5ng	25.06	24.99	24.96	25.0033	26.3979	-1.39456	4.19963	-5.59419	48.3078	3.87759	2	D04	4for/M5rev	23.) QP6_5ng	34.64	34.49	34.19	34.44	26.3979	8.04211	10.8912	-2.8491	7.20552	1.97485
wp	2	E07	RPS2neu f/r	8.) WP2_5ng	29.69	29.5	29.65	29.6133	2	E10	y45F10D_JO1 f/r	8.) WP2_5ng	24.69	24.76	24.81	24.7533	27.0745	2	E01	4for/F5rev	8.) WP2_5ng	25.16	25.17	25.17	25.1667	27.0745	-1.90784	4.19963	-6.10746	68.9493	4.23337	2	E04	4for/M5rev	8.) WP2_5ng	36.66	35		35.83	27.0745	8.7555	10.8912	-2.13572	4.39455	1.48037
wmp	2	F07	RPS2neu f/r	12.) WMP3_5ng	29.4	29.26	29.67	29.4433	2	F10	y45F10D_JO1 f/r	12.) WMP3_5ng	23.02	23.04	23.08	23.0467	26.0494	2	F01	4for/F5rev	12.) WMP3_5ng	27.42	27.32	27.53	27.4233	26.0494	1.37394	4.19963	-2.82568	7.0895	1.95862	2	F04	4for/M5rev	12.) WMP3_5ng	25.86	25.81	25.94	25.87	26.0494	-0.179389	10.8912	-11.0706	2150.72	7.67356
wmp	2	G07	RPS2neu f/r	13.) WMP4_5ng	30.87	30.51	30.76	30.7133	2	G10	y45F10D_JO1 f/r	13.) WMP4_5ng	23.76	23.73	23.83	23.7733	27.0214	2	G01	4for/F5rev	13.) WMP4_5ng	26.72	26.7	26.79	26.7367	27.0214	-0.284775	4.19963	-4.4844	22.3841	3.10835	2	G04	4for/M5rev	13.) WMP4_5ng	26.53	26.45	26.46	26.48	27.0214	-0.541442	10.8912	-11.4327	2764.22	7.92451
ep	3	A07	RPS2neu	3.) EP3_5ng	28.16	28.14	28.49	28.2633	3	A10	y45F10D JO1 f/r	3.) EP3_5ng	24.99	24.99	25.15	25.0433	26.6047	3	A01	4for/F5rev	3.) EP3_5ng	26.2	26.07	26.1	26.1233	26.6047	-0.481329	4.19963	-4.68096	25.6513	3.24459	3	A04	4for/M5rev	3.) EP3_5ng	24.05	23.93	24.12	24.0333	26.6047	-2.57133	10.8912	-13.4625	11288.3	9.33152
ep	3	B07	RPS2neu	21.) EP9_5ng	30	30.41	30.28	30.23	3	B10	y45F10D JO1 f/r	21.) EP9_5ng	23.3	23.45	23.38	23.3767	26.5834	3	B01	4for/F5rev	21.) EP9_5ng	27.41	27.44	27.56	27.47	26.5834	0.88661	4.19963	-3.31302	9.93844	2.29641	3	B04	4for/M5rev	21.) EP9_5ng	26.16	26.05	26.11	26.1067	26.5834	-0.476724	10.8912	-11.3679	2642.96	7.87965
qp	3	C07	RPS2neu	29.) QP5_5g	28.58	28.78	28.72	28.6933	3	C10	y45F10D JO1 f/r	29.) QP5_5g	22.71	22.96	22.84	22.8367	25.598	3	C01	4for/F5rev	29.) QP5_5g	25	24.9	25	24.9667	25.598	-0.631382	4.19963	-4.83101	28.4629	3.3486	3	C04	4for/M5rev	29.) QP5_5g	33.16	33.94	33.07	33.39	25.598	7.79195	10.8912	-3.09926	8.5698	2.14824
qp	3	D07	RPS2neu	30.) QP7_5ng	28.5	28.76	28.53	28.5967	3	D10	y45F10D JO1 f/r	30.) QP7_5ng	22.85	22.88	22.99	22.9067	25.594	3	D01	4for/F5rev	30.) QP7_5ng	24.48	24.53	24.5	24.5033	25.594	-1.0907	4.19963	-5.29032	39.1333	3.66697	3	D04	4for/M5rev	30.) QP7_5ng	33.49	33.89	34.03	33.8033	25.594	8.2093	10.8912	-2.68191	6.41704	1.85896
wp	3	E07	RPS2neu	34.) WP4_5ng	30.18	30.27	30.3	30.25	3	E10	y45F10D JO1 f/r	34.) WP4_5ng	26.6	26.66	26.75	26.67	28.4037	3	E01	4for/F5rev	34.) WP4_5ng	27.1	27.07	27.14	27.1033	28.4037	-1.30032	4.19963	-5.49995	45.2532	3.81227	3	E04	4for/M5rev	34.) WP4_5ng		37.45		37.45	28.4037	9.04635	10.8912	-1.84487	3.5922	1.27876
wmp	3	F07	RPS2neu	14.) WMP5_5ng	30.17	29.46	29.82	29.8167	3	F10	y45F10D JO1 f/r	14.) WMP5_5ng	22.89	22.87	22.98	22.9133	26.1381	3	F01	4for/F5rev	14.) WMP5_5ng	27.41	27.33	27.05	27.2633	26.1381	1.12525	4.19963	-3.07438	8.42324	2.13099	3	F04	4for/M5rev	14.) WMP5_5ng	26.44	26.52	26.49	26.4833	26.1381	0.345253	10.8912	-10.546	1495.03	7.3099
wmp	3	G07	RPS2neu	15.) WMP6_5ng	32.53	32.74	32.33	32.5333	3	G10	y45F10D JO1 f/r	15.) WMP6_5ng	25.33	25.33	25.3	25.32	28.7009	3	G01	4for/F5rev	15.) WMP6_5ng	30.08	30.06	30.02	30.0533	28.7009	1.35239	4.19963	-2.84724	7.1962	1.97355	3	G04	4for/M5rev	15.) WMP6_5ng	28	27.89	28.06	27.9833	28.7009	-0.717607	10.8912	-11.6088	3123.22	8.04662
qp	4	A07	RPS2neu	6.) QP3_5ng	30.2289	30.0678	30.4753	30.2574	4	A10	y45F10D_JO1 f/r	6.) QP3_5ng	23.7014	23.6155	24.0209	23.7793	26.8234	4	A01	4for/F5rev	6.) QP3_5ng	25.4847	25.3266	25.4711	25.4275	26.8234	-1.39597	4.19963	-5.5956	48.3552	3.87857	4	A04	4for/M5rev	6.) QP3_5ng	36.1488	35.3284	34.7459	35.4077	26.8234	8.58422	10.8912	-2.30699	4.9485	1.59908
qp	4	B07	RPS2neu	31.) QP9_5ng	28.7564	28.9102	29.0022	28.8896	4	B10	y45F10D_JO1 f/r	31.) QP9_5ng	22.8703	23.0402	22.9513	22.9539	25.7513	4	B01	4for/F5rev	31.) QP9_5ng	24.6588	24.7741	25.0224	24.8184	25.7513	-0.932866	4.19963	-5.1325	35.078	3.55757	4	B04	4for/M5rev	31.) QP9_5ng	34.0991	33.9526	35.5177	34.5231	25.7513	8.77184	10.8912	-2.11937	4.34504	1.46903
wp	4	C07	RPS2neu	9.) WP3_5ng	29.3583	30.4558	29.3095	29.7079	4	C10	y45F10D_JO1 f/r	9.) WP3_5ng	24.4065	24.4511	24.4339	24.4305	26.9403	4	C01	4for/F5rev	9.) WP3_5ng	24.3345	24.5201	24.4913	24.4486	26.9403	-2.49163	4.19963	-6.69125	103.34	4.63802	4	C04	4for/M5rev	9.) WP3_5ng	30.766	37.7459		34.256	26.9403	7.31569	10.8912	-3.57552	11.9217	2.47836
wp	4	D07	RPS2neu	35.) WP5_5ng	28.0636	27.9228	28.1806	28.0557	4	D10	y45F10D_JO1 f/r	35.) WP5_5ng	23.5017	23.5796	23.6555	23.5789	25.7201	4	D01	4for/F5rev	35.) WP5_5ng	23.3812	23.4385	23.4151	23.4116	25.7201	-2.30847	4.19963	-6.5081	91.0195	4.51107	4	D04	4for/M5rev	35.) WP5_5ng	34.801	36.8222	34.8711	35.8116	25.7201	10.0915	10.8912	-0.799723	1.74077	0.554326
wmp	4	E07	RPS2neu	16.) WMP7_5ng	28.4655	28.3527	28.4408	28.4197	4	E10	y45F10D_JO1 f/r	16.) WMP7_5ng	23.3169	23.2272	23.3314	23.2918	25.7283	4	E01	4for/F5rev	16.) WMP7_5ng	25.5676	25.6249	26.0148	25.7358	25.7283	0.00747896	4.19963	-4.19215	18.2794	2.90578	4	E04	4for/M5rev	16.) WMP7_5ng	24.4569	24.4063	24.3659	24.4097	25.7283	-1.31858	10.8912	-12.2098	4737.11	8.46318
wmp	4	F07	RPS2neu	17.) WMP8_5ng	29.1495	28.9648	29.3338	29.1494	4	F10	y45F10D_JO1 f/r	17.) WMP8_5ng	23.939	23.9566	24.0809	23.9921	26.4453	4	F01	4for/F5rev	17.) WMP8_5ng	26.4116	26.4623	26.5645	26.4795	26.4453	0.0341399	4.19963	-4.16549	17.9447	2.8873	4	F04	4for/M5rev	17.) WMP8_5ng	25.4434	25.3433	25.4345	25.4071	26.4453	-1.03827	10.8912	-11.9295	3900.6	8.26889
ep	4	H07	RPS2neu	25.) EP4_5ng	30.7257	31.2649	31.3055	31.0987	4	G10	y45F10D_JO1 f/r	25.) EP4_5ng	24.8894	24.8747	24.95	24.9047	27.8299	4	G01	4for/F5rev	25.) EP4_5ng	28.2552	28.3151	28.0129	28.1944	27.8299	0.364485	4.19963	-3.83514	14.2723	2.65832	4	G04	4for/M5rev	25.) EP4_5ng	27.0805	27.0311	27.1131	27.0749	27.8299	-0.754987	10.8912	-11.6462	3205.2	8.07253
ep	5	A07	RPS2neu	26.) EP7_5ng	29.42	29.4238	29.0315	29.2917	5	A10	y45F10D_JO1 f/r	26.) EP7_5ng	23.9908	24.0099	24.214	24.0716	26.5537	5	A01	4for/F5rev	26.) EP7_5ng	27.4632	27.4603	27.5315	27.485	26.5537	0.931271	4.19963	-3.26836	9.63548	2.26545	5	A04	4for/M5rev	26.) EP7_5ng	26.3365	26.0841	26.2907	26.2371	26.5537	-0.316583	10.8912	-11.2078	2365.28	7.76865
qp	5	B07	RPS2neu	41.) QP4_5ng	28.9775	29.2885	29.2261	29.164	5	B10	y45F10D_JO1 f/r	41.) QP4_5ng	23.1059	23.1557	23.1701	23.1439	25.9802	5	B01	4for/F5rev	41.) QP4_5ng	24.9296	24.6916	25.118	24.9131	25.9802	-1.06711	4.19963	-5.26674	38.4986	3.65062	5	B04	4for/M5rev	41.) QP4_5ng	35.1018	35.2155	34.5429	34.9534	25.9802	8.97322	10.8912	-1.918	3.77898	1.32945
wmp	5	C07	RPS2neu	18.) WMP9_5ng	31.8265	32.4522	32.079	32.1192	5	C10	y45F10D_JO1 f/r	18.) WMP9_5ng	26.7561	27.0403	26.9636	26.92	29.4049	5	C01	4for/F5rev	18.) WMP9_5ng	30.2599	30.1296	30.6567	30.3487	29.4049	0.943809	4.19963	-3.25582	9.55211	2.25676	5	C04	4for/M5rev	18.) WMP9_5ng	27.4351	27.7617	27.5455	27.5808	29.4049	-1.82417	10.8912	-12.7154	6725.32	8.81363
wp	5	D07	RPS2neu	36.) WP6_5ng	29.7991	29.6752	30.0627	29.8457	5	D10	y45F10D_JO1 f/r	36.) WP6_5ng	24.4612	24.6081	24.6153	24.5615	27.075	5	D01	4for/F5rev	36.) WP6_5ng	24.4965	24.5167	24.5046	24.506	27.075	-2.56902	4.19963	-6.76864	109.035	4.69167	5	D04	4for/M5rev	36.) WP6_5ng	37.8421	37.896		37.8691	27.075	10.7941	10.8912	-0.0971227	1.06964	0.0673203
wp	5	E07	RPS2neu	37.) WP7_5ng	28.9295	28.802	28.4096	28.7137	5	E10	y45F10D_JO1 f/r	37.) WP7_5ng	24.4207	24.421	24.4915	24.4444	26.4932	5	E01	4for/F5rev	37.) WP7_5ng	24.2879	24.3493	24.4039	24.347	26.4932	-2.14616	4.19963	-6.34579	81.3343	4.39857	5	E04	4for/M5rev	37.) WP7_5ng	36.4807	38.147	36.6271	37.0849	26.4932	10.5917	10.8912	-0.299496	1.23071	0.207595
wp	5	F07	RPS2neu	38.) WP8_5ng	28.2744	27.7094	27.9527	27.9788	5	F10	y45F10D_JO1 f/r	38.) WP8_5ng	24.0674	24.0294	24.121	24.0726	25.9523	5	F01	4for/F5rev	38.) WP8_5ng	23.7478	23.6443	24.018	23.8034	25.9523	-2.14891	4.19963	-6.34854	81.4894	4.40047	5	F04	4for/M5rev	38.) WP8_5ng	36.1264	38.0331	36.371	36.8435	25.9523	10.8912	10.8912	0	1	0
wp	5	H07	RPS2neu	39.) WP9_5ng	26.7849	26.9079	26.8039	26.8322	5	G10	y45F10D_JO1 f/r	39.) WP9_5ng	23.9392	23.9899	24.0449	23.9914	25.3721	5	G01	4for/F5rev	39.) WP9_5ng	23.8779	23.8198	23.9028	23.8668	25.3721	-1.50525	4.19963	-5.70487	52.1601	3.95432	5	G04	4for/M5rev	39.) WP9_5ng	34.7611	35.1865	34.4879	34.8119	25.3721	9.43979	10.8912	-1.45142	2.73478	1.00605
ep	6	A07	RPS2neu	27.) EP8_5ng	30.1623	29.6395	30.4071	30.0696	6	A10	y45F10D_JO1 f/r	27.) EP8_5ng	23.7318	23.7777	23.8519	23.7871	26.7445	6	A01	4for/F5rev	27.) EP8_5ng	26.6889	26.3849	26.5817	26.5518	26.7445	-0.192748	4.19963	-4.39238	21.0009	3.04456	6	A04	4for/M5rev	27.) EP8_5ng	26.0699	26.0577	25.8308	25.9861	26.7445	-0.758399	10.8912	-11.6496	3212.79	8.0749
ep	6	B07	RPS2neu	28.) EP10_5ng	29.1738	28.5639	28.4187	28.7188	6	B10	y45F10D_JO1 f/r	28.) EP10_5ng	23.9342	23.9595	24.0358	23.9765	26.2407	6	B01	4for/F5rev	28.) EP10_5ng	26.5048	26.2639	26.6326	26.4671	26.2407	0.226368	4.19963	-3.97326	15.7062	2.75405	6	B04	4for/M5rev	28.) EP10_5ng	25.7762	24.8467	25.0026	25.2085	26.2407	-1.03221	10.8912	-11.9234	3884.25	8.26469
qp	6	C07	RPS2neu	32.) QP10_5ng	29.3644	30.1003	29.8231	29.7626	6	C10	y45F10D_JO1 f/r	32.) QP10_5ng	24.5092	24.5681	24.4508	24.5094	27.0086	6	C01	4for/F5rev	32.) QP10_5ng	24.0611	24.2024	24.2586	24.174	27.0086	-2.83452	4.19963	-7.03415	131.066	4.8757	6	C04	4for/M5rev	32.) QP10_5ng	36.0441	36.3363	37.4413	36.1902	27.0086	9.18162	10.8912	-1.7096	3.27069	1.185
wmp	6	D07	RPS2neu	33.) WMP5_5ng	29.7379	29.1824	29.7414	29.5539	6	D10	y45F10D_JO1 f/r	33.) WMP5_5ng	22.9562	23.0031	23.1416	23.0336	26.0909	6	D01	4for/F5rev	33.) WMP5_5ng	27.464	27.3902	27.4761	27.4434	26.0909	1.35256	4.19963	-2.84706	7.19535	1.97343	6	D04	4for/M5rev	33.) WMP5_5ng	25.9143	25.9476	25.9523	25.9381	26.0909	-0.152813	10.8912	-11.044	2111.46	7.65514
wp	6	E07	RPS2neu	40.) WP10_5ng	29.0086	29.1676	29.1066	29.0943	6	E10	y45F10D_JO1 f/r	40.) WP10_5ng	24.1612	24.202	24.1224	24.1619	26.5136	6	E01	4for/F5rev	40.) WP10_5ng	23.7248	23.7517	23.7819	23.7528	26.5136	-2.76082	4.19963	-6.96045	124.538	4.82461	6	E04	4for/M5rev	40.) WP10_5ng	38.2923	35.9491		37.1207	26.5136	10.6071	10.8912	-0.28412	1.21767	0.196937
adults:
	Housekeeper 1: RPS2neu								Housekeeper 2: y45								geoMean	female splice form dsxF														male splice form dsxM
	Plate	Well	Sample	SampleID	Type	Target		MeanCq	Plate	Well	Sample	SampleID	Type	Target		MeanCq		Plate	Well	Sample	SampleID	Type	Target		Cq_mean	geoMean	∆Cq	∆Cq(norm)	∆∆Cq	2^-∆∆Cq	ln(2^-∆∆Cq)	Plate	Well	Sample	SampleID	Type	Target	Cq_3	Cq_mean	geoMean	∆Cq	∆Cq(norm)	∆∆Cq	2^-∆∆Cq	ln(2^-∆∆Cq)
	1	A01	1	w8	w	rps2		31.3133	A10	1	1	w8	w	Y4		25.88	28.4673	G01	1	1	w8	w	dsxF		28.9233	28.4673	0.456	4.19963	-3.74363	13.3951	2.59489	C07	1	1	w8	w	dsxM		37.13	28.4673	8.66267	10.8912	-2.22855	4.68662	1.54471
	1	B01	3	q7	q	rps2		30.47	B10	1	3	q7	q	Y4		25.31	27.7704	H01	1	3	q7	q	dsxF		28.69	27.7704	0.919589	4.19963	-3.28004	9.71382	2.27355	D07	1	3	q7	q	dsxM		33.02	27.7704	5.24959	10.8912	-5.64162	49.9227	3.91048
	1	C01	5	e6	e	rps2		31.02	C10	1	5	e6	e	Y4		25.1467	27.9294	A04	1	5	e6	e	dsxF		30.9233	27.9294	2.99397	4.19963	-1.20566	2.30643	0.835702	E07	1	5	e6	e	dsxM		28.0567	27.9294	0.127299	10.8912	-10.7639	1738.85	7.46098
	1	D01	7	e8	e	rps2		28.9633	D10	1	7	e8	e	Y4		24.6633	26.727	B04	1	7	e8	e	dsxF		30.25	26.727	3.523	4.19963	-0.676625	1.5984	0.469001	F07	1	7	e8	e	dsxM		26.07	26.727	-0.656997	10.8912	-11.5482	2994.73	8.00461
	1	E01	9	wm4	wm	rps2		31.67	E10	1	9	wm4	wm	Y4		26.7033	29.0808	C04	1	9	wm4	wm	dsxF		30.6633	29.0808	1.58251	4.19963	-2.61712	6.13526	1.81405	G07	1	9	wm4	wm	dsxM		28.9367	29.0808	-0.144161	10.8912	-11.0354	2098.84	7.64914
	3	A01	10	e4	e	rps2		32.8667	A10	3	10	e4	e	Y4		26.3267	29.4155	G01	3	10	e4	e	dsxF		31.1967	29.4155	1.7812	4.19963	-2.41843	5.34589	1.67633	C07	3	10	e4	e	dsxM		31.2033	29.4155	1.78786	10.8912	-9.10335	550.023	6.30996
	3	B01	11	q5	q	rps2		30.35	B10	3	11	q5	q	Y4		24.5267	27.2834	H01	3	11	q5	q	dsxF		27.8433	27.2834	0.559926	4.19963	-3.6397	12.4641	2.52285	D07	3	11	q5	q	dsxM		32.14	27.2834	4.85659	10.8912	-6.03462	65.5544	4.18288
	3	C01	15	wm6	wm	rps2		32.0033	C10	3	15	wm6	wm	Y4		25.8533	28.7644	A04	3	15	wm6	wm	dsxF		27.8867	28.7644	-0.87777	4.19963	-5.0774	33.7637	3.51938	E07	3	15	wm6	wm	dsxM		31.7367	28.7644	2.97223	10.8912	-7.91898	242.02	5.48902
	3	D01	17	w7	w	rps2		32.0333	D10	3	17	w7	w	Y4		25.2467	28.4383	B04	3	17	w7	w	dsxF		28.73	28.4383	0.291735	4.19963	-3.90789	15.0104	2.70875	F07	3	17	w7	w	dsxM		37.97	28.4383	9.53174	10.8912	-1.35948	2.56592	0.942318
	3	E01	19	wm8	wm	rps2		30.9633	E10	3	19	wm8	wm	Y4		24.1133	27.3245	C04	3	19	wm8	wm	dsxF		29.39	27.3245	2.06548	4.19963	-2.13414	4.38977	1.47928	G07	3	19	wm8	wm	dsxM		25.4333	27.3245	-1.89118	10.8912	-12.7824	7045.06	8.86008
	4	A01	12	e5	e	rps2		31.5633	A10	4	12	e5	e	y4		25.84	28.5587	G01	4	12	e5	e	dsxF		29.4133	28.5587	0.854683	4.19963	-3.34495	10.1608	2.31854	C07	4	12	e5	e	dsxM		28.54	28.5587	-0.0186508	10.8912	-10.9099	1923.96	7.56214
	4	E01	20	q6	q	rps2		29.09	E10	4	20	q6	q	y4		23.52	26.1572	C04	4	20	q6	q	dsxF		27.0333	26.1572	0.876178	4.19963	-3.32345	10.0106	2.30364	G07	4	20	q6	q	dsxM		30.7467	26.1572	4.58951	10.8912	-6.3017	78.8863	4.36801
	4	C01	16	q8	q	rps2		31.3067	C10	4	16	q8	q	y4		25.5	28.2546	A04	4	16	q8	q	dsxF		28.4033	28.2546	0.148776	4.19963	-4.05085	16.574	2.80784	E07	4	16	q8	q	dsxM		33.08	28.2546	4.82544	10.8912	-6.06577	66.9852	4.20447
	4	D01	18	wm7	wm	rps2		30.7233	D10	4	18	wm7	wm	y4		23.7333	27.0031	B04	4	18	wm7	wm	dsxF		29.5133	27.0031	2.51024	4.19963	-1.68939	3.2252	1.171	F07	4	18	wm7	wm	dsxM		25.2467	27.0031	-1.75643	10.8912	-12.6476	6416.81	8.76668
	5	A01	2	w6	w	rps2		33.2167	G04	5	2	w6	w	y4		26.4867	29.6614	H01	5	2	w6	w	dsxF		30.3433	29.6614	0.681931	4.19963	-3.5177	11.4533	2.43828	H01	5	2	w6	w	dsxM		38.185	29.6614	8.5236	10.8912	-2.36762	5.16087	1.64111
	5	B01	4	w4	w	rps2		34.8067	H04	5	4	w4	w	y4		27.0267	30.671	A04	5	4	w4	w	dsxF		30.5767	30.671	-0.0942997	4.19963	-4.29393	19.6156	2.97632	A04	5	4	w4	w	dsxM		39.67	30.671	8.99903	10.8912	-1.89218	3.71196	1.31156
	5	C01	6	q4	q	rps2		28.6233	A07	5	6	q4	q	y4		23.2367	25.7897	B04	5	6	q4	q	dsxF		26.41	25.7897	0.620257	4.19963	-3.57937	11.9536	2.48103	H07	5	6	q4	q	dsxM		30.5467	25.7897	4.75692	10.8912	-6.13429	70.2433	4.25197
	5	D01	8	e7	e	rps2		30.8167	B07	5	8	e7	e	y4		24.8333	27.6637	C04	5	8	e7	e	dsxF		31.8633	27.6637	4.19963	4.19963	0	1	0	A10	5	8	e7	e	dsxM		26.9567	27.6637	-0.707038	10.8912	-11.5983	3100.43	8.0393
	5	E01	13	w5	w	rps2		34.1867	C07	5	13	w5	w	y4		26.86	30.3027	D04	5	13	w5	w	dsxF		29.8933	30.3027	-0.409371	4.19963	-4.609	24.4032	3.19471	D04	5	13	w5	w	dsxM		39	30.3027	8.6973	10.8912	-2.19392	4.57546	1.52071
	5	F01	14	wm5	wm	rps2		32.3633	D07	5	14	wm5	wm	y4		24.69	28.2675	E04	5	14	wm5	wm	dsxF		28.95	28.2675	0.682515	4.19963	-3.51711	11.4487	2.43788	C10	5	14	wm5	wm	dsxM		27.9067	28.2675	-0.360818	10.8912	-11.252	2438.93	7.79931
	6	A01	21	q9	q	rps2		31.57	A07	6	21	q9	q	y4		23.87	27.4513	A04	6	21	q9	q	dsxF		28.0333	27.4513	0.581996	4.19963	-3.61763	12.2748	2.50755	A10	6	21	q9	q	dsxM		34.5767	27.4513	7.12533	10.8912	-3.76588	13.6033	2.61031
	6	B01	22	w9	w	rps2		32.6667	B07	6	22	w9	w	y4		24.2133	28.1242	B04	6	22	w9	w	dsxF		27.6933	28.1242	-0.430836	4.19963	-4.63046	24.769	3.20959	B10	6	22	w9	w	dsxM		37.55	28.1242	9.42583	10.8912	-1.46538	2.76137	1.01573
	6	C01	23	e9	e	rps2		34.6767	C07	6	23	e9	e	y4		24.92	29.3963	C04	6	23	e9	e	dsxF		29.6567	29.3963	0.260365	4.19963	-3.93926	15.3404	2.73049	C10	6	23	e9	e	dsxM		30.1667	29.3963	0.770365	10.8912	-10.1208	1113.47	7.01524
	6	D01	24	q10	q	rps2		36.9433	D07	6	24	q10	q	y4		25.1633	30.4896	D04	6	24	q10	q	dsxF		28.2633	30.4896	-2.22629	4.19963	-6.42592	85.9796	4.45411	D10	6	24	q10	q	dsxM		38.94	30.4896	8.45037	10.8912	-2.44084	5.42958	1.69186
	6	E01	25	w10	w	rps2		38.3167	E07	6	25	w10	w	y4		25.9967	31.5611	E04	6	25	w10	w	dsxF		28.92	31.5611	-2.64114	4.19963	-6.84077	114.624	4.74166	E10	6	25	w10	w	dsxM		39	31.5611	7.43886	10.8912	-3.45235	10.9462	2.39299
	6	F01	26	e10	e	rps2		38.25	F07	6	26	e10	e	y4		25.7033	31.3553	F04	6	26	e10	e	dsxF		31.2433	31.3553	-0.111929	4.19963	-4.31156	19.8568	2.98854	F10	6	26	e10	e	dsxM		33.4467	31.3553	2.0914	10.8912	-8.79981	445.663	6.09956
	6	G01	27	wm9	wm	rps2		38.4933	G07	6	27	wm9	wm	y4		25.4633	31.3076	G04	6	27	wm9	wm	dsxF		30.59	31.3076	-0.717644	4.19963	-4.91727	30.2167	3.40839	G10	6	27	wm9	wm	dsxM		33.01	31.3076	1.70236	10.8912	-9.18886	583.609	6.36923
	7	A01	28	wm10	wm	rps2		37.0267	A07	7	28	wm10	wm	y4		26.53	31.3419	A04	7	28	wm10	wm	dsxF		32.8133	31.3419	1.47139	4.19963	-2.72824	6.62647	1.89107	A10	7	28	wm10	wm	dsxM		33.3333	31.3419	1.99139	10.8912	-8.89982	477.655	6.16889

## Sheet: input_forR
group	morph	age	Sample	dsxF	dsxM
wp	worker	pupae	8.) WP2_5ng	4.23337	1.48037
wp	worker	pupae	34.) WP4_5ng	3.81227	1.27876
wp	worker	pupae	9.) WP3_5ng	4.63802	2.47836
wp	worker	pupae	35.) WP5_5ng	4.51107	0.554326
wp	worker	pupae	36.) WP6_5ng	4.69167	0.0673203
wp	worker	pupae	37.) WP7_5ng	4.39857	0.207595
wp	worker	pupae	38.) WP8_5ng	4.40047	0
wp	worker	pupae	39.) WP9_5ng	3.95432	1.00605
wp	worker	pupae	40.) WP10_5ng	4.82461	0.196937
wmp	wingedMale	pupae	10.) WMP1_5ng	2.10402	7.52677
wmp	wingedMale	pupae	11.) WMP2_5ng	3.6276	8.74877
wmp	wingedMale	pupae	12.) WMP3_5ng	1.95862	7.67356
wmp	wingedMale	pupae	13.) WMP4_5ng	3.10835	7.92451
wmp	wingedMale	pupae	14.) WMP5_5ng	2.13099	7.3099
wmp	wingedMale	pupae	15.) WMP6_5ng	1.97355	8.04662
wmp	wingedMale	pupae	16.) WMP7_5ng	2.90578	8.46318
wmp	wingedMale	pupae	17.) WMP8_5ng	2.8873	8.26889
wmp	wingedMale	pupae	18.) WMP9_5ng	2.25676	8.81363
wmp	wingedMale	pupae	33.) WMP5_5ng	1.97343	7.65514
wm	wingedMale	adult	wm4	1.81405	7.64914
wm	wingedMale	adult	wm6	3.51938	5.48902
wm	wingedMale	adult	wm8	1.47928	8.86008
wm	wingedMale	adult	wm7	1.171	8.76668
wm	wingedMale	adult	wm5	2.43788	7.79931
wm	wingedMale	adult	wm9	3.40839	6.36923
wm	wingedMale	adult	wm10	1.89107	6.16889
w	worker	adult	w8	2.59489	1.54471
w	worker	adult	w7	2.70875	0.942318
w	worker	adult	w6	2.43828	1.64111
w	worker	adult	w4	2.97632	1.31156
w	worker	adult	w5	3.19471	1.52071
w	worker	adult	w9	3.20959	1.01573
w	worker	adult	w10	4.74166	2.39299
qp	queen	pupae	4.) QP1_5ng	3.60278	1.91031
qp	queen	pupae	5.) QP2_5ng	3.68269	2.41435
qp	queen	pupae	22.) QP4_5ng	4.28538	1.75418
qp	queen	pupae	23.) QP6_5ng	3.87759	1.97485
qp	queen	pupae	29.) QP5_5g	3.3486	2.14824
qp	queen	pupae	30.) QP7_5ng	3.66697	1.85896
qp	queen	pupae	6.) QP3_5ng	3.87857	1.59908
qp	queen	pupae	31.) QP9_5ng	3.55757	1.46903
qp	queen	pupae	41.) QP4_5ng	3.65062	1.32945
qp	queen	pupae	32.) QP10_5ng	4.8757	1.185
q	queen	adult	q7	2.27355	3.91048
q	queen	adult	q5	2.52285	4.18288
q	queen	adult	q6	2.30364	4.36801
q	queen	adult	q8	2.80784	4.20447
q	queen	adult	q4	2.48103	4.25197
q	queen	adult	q9	2.50755	2.61031
q	queen	adult	q10	4.45411	1.69186
ep	ergatoid	pupae	1.) EP1_5ng	2.76325	8.07245
ep	ergatoid	pupae	2.) EP2_5ng	2.47591	8.15888
ep	ergatoid	pupae	19.) EP5_5ng	2.46765	8.2288
ep	ergatoid	pupae	20.) EP6_5ng	2.35812	8.25328
ep	ergatoid	pupae	3.) EP3_5ng	3.24459	9.33152
ep	ergatoid	pupae	21.) EP9_5ng	2.29641	7.87965
ep	ergatoid	pupae	25.) EP4_5ng	2.65832	8.07253
ep	ergatoid	pupae	26.) EP7_5ng	2.26545	7.76865
ep	ergatoid	pupae	27.) EP8_5ng	3.04456	8.0749
ep	ergatoid	pupae	28.) EP10_5ng	2.75405	8.26469
e	ergatoid	adult	e6	0.835702	7.46098
e	ergatoid	adult	e8	0.469001	8.00461
e	ergatoid	adult	e4	1.67633	6.30996
e	ergatoid	adult	e5	2.31854	7.56214
e	ergatoid	adult	e7	0	8.0393
e	ergatoid	adult	e9	2.73049	7.01524
e	ergatoid	adult	e10	2.98854	6.09956
